# Supplementary material for: Risk factors of HIV infection among female entertainment workers in Cambodia: Findings of a national survey
Source: PLoS One. 2020 Dec 21;15(12):e0244357. doi: 10.1371/journal.pone.0244357 (PMC7751854; doi:10.1371/journal.pone.0244357)
Supplement: S1 Data — (XLSX) [file pone.0244357.s003.xlsx]

## Sheet: Sheet1
ID	prov	cluster	typeew	THE	Q1	Q2	Q3	Q4	Q5	Q6	Q7A1	Q7A2	Q7A3	Q7A4	Q7A5	Q7A6	Q7A7	Q7A8	Q7A9	Q7A99	Q8	Q81	Q9	Q10	Q11	Q12	Q13	Q14	Q15	Q16	Q17	Q18	Q19	Q20	Q21	Q22	Q23	Q24	Q25	Q26	Q27	Q28	Q29	Q30	Q31	Q32	Q33	Q34	Q350
2600	1. PNP	595	4. Karaoke	2. No	27	2	0. Never	36	2	14	2	2	2	2	2	2	2	2	1	2	18	2. boyfriend	0	0	0			2	1. yes	10	20	4. never use	0. never had sex	1	4	0	1. yes	1. alway	1. alway	2		0		2. no	2. no	1. yes	5. be faithfull	7	2
1858	5. BMC	25	4. Karaoke	2. No	21	8	0. Never	36	1	36	2	2	2	2	2	2	2	2	2	1	0							1	2. no				0. never had sex	0														96	1
1436	6. SRP	89	5. Beergarden	2. No	27	11	1. Married	324	0	4	2	2	2	2	2	1	2	2	2	2	18	2. boyfriend	1	1	1	36	1. private clinic	0					4. never use	2								0		2. no	2. no	0. no had sex		3	2
1000	14. KSP	13	4. Karaoke	2. No	29	5	3. Divorced	348	0	36	2	2	2	1	2	2	2	2	2	2	20	1. husband	0	0	0			0					0. never had sex	1	2	0	2. no	0. never had sex	0. never had sex	2		0		2. no	2. no	2. no		4	2
69	11. KTH	11	4. Karaoke	2. No	19	8	0. Never	1	2	1	2	2	2	1	2	2	2	2	2	2	17	2. boyfriend	0	0	0			1	1. yes	1	1	4. never use	0. never had sex	2								0		2. no	2. no	1. yes	5. be faithfull	0	2
1180	12. KCN	3	4. Karaoke	2. No	29	7	3. Divorced	11	1	3	2	2	2	1	2	2	2	2	2	2	18	1. husband	0	1	0			0					0. never had sex	1	1	0	1. yes	0. never had sex	0. never had sex	2		2		0. no sexual	0. no had sex	0. no had sex		96	1
3088	4. BTB	81	2. Freelance	2. No	27	3	4. Living with partner	7	1	7	2	2	2	2	2	2	2	1	2	2	18	3. client	1	2	0			0					4. never use	1	5	1	1. yes	1. alway	1. alway	2		1	1. alway	2. no	2. no	2. no		7	2
1574	6. SRP	41	4. Karaoke	2. No	18	9	0. Never	216	0	2	2	2	2	2	2	1	2	2	2	2	0							0					0. never had sex	0														96	2
2289	1. PNP	307	4. Karaoke	2. No	30	2	3. Divorced	60		48	2	2	2	2	2	2	2	2	2	1	24	1. husband	0	1	0			0					0. never had sex	2								0		2. no	2. no	0. no had sex		96	2
2130	1. PNP	537	4. Karaoke	2. No	25	7	4. Living with partner	300	0	24	2	2	2	2	2	2	2	2	1	2	19	1. husband	0	0	0			0					4. never use	2								0		2. no	2. no	0. no had sex		5	2
2091	8. PSN	1	4. Karaoke	2. No	29	3	0. Never	228	0	108	2	2	2	2	2	2	2	2	2	1	0							0					0. never had sex	0														96	2
523	17. PLN	7	4. Karaoke	2. No	25	9	0. Never	8	1	8	2	2	2	2	2	2	2	2	2	1	19	3. client	1	1	0			1	1. yes	2	6	4. never use	0. never had sex	0														5	2
1289	6. SRP	94	4. Karaoke	2. No	35	3	3. Divorced	24	0	6	2	2	2	2	2	2	2	2	2	1	26	1. husband	0	1	0			0					0. never had sex	0														2	2
1539	6. SRP	65	4. Karaoke	2. No	31	9	1. Married	4	12	4	2	2	2	1	2	2	2	2	2	2	17	1. husband	3	3	4	1	5. pharmacie	0					0. never had sex	0														96	2
901	10. KDL	13	5. Beergarden	2. No	31	7	3. Divorced	60	0	5	2	2	2	2	2	1	2	2	2	2	18	1. husband	2	1	1	24	4. NGO clinic	0					0. never had sex	1	1	1	1. yes	0. never had sex	1. alway	2		0		2. no	2. no	2. no		96	2
3257	5. BMC	48	4. Karaoke	2. No	19	3	3. Divorced	4	2	4	2	2	2	2	2	2	2	2	2	1	18	1. husband	0	0	0			1	1. yes	3	12	2. frequent	0. never had sex	1	2	1	1. yes	2. frequent	2. frequent	2		2		2. no	2. no	1. yes	3. he force me not use condom	7	2
558	3. PVG	1	4. Karaoke	2. No	23	0	0. Never	276	2	6	2	2	2	2	2	2	2	2	1	2	18	2. boyfriend	0	0	0			1	1. yes	2	4	3. sometime	0. never had sex	1	1	1	1. yes	1. alway	1. alway	2		0		2. no	2. no	2. no		10	1
2276	1. PNP	316	4. Karaoke	2. No	23	2	0. Never	5	2	3	2	2	2	2	2	2	2	2	2	1	17	3. client	0	0	0			0					0. never had sex	1	1	0	1. yes	1. alway	1. alway	2		0		2. no	2. no	2. no		15	2
1035	14. KSP	7	4. Karaoke	2. No	35	9	3. Divorced	12	0	12	2	2	2	2	2	2	2	2	2	1	19	1. husband	3	3	0			2	1. yes	1	3	3. sometime	0. never had sex	1	2	1	1. yes	3. sometime	3. sometime	1	4. never use	0		2. no	2. no	1. yes	4. he offered more money	6	2
2256	1. PNP	44	4. Karaoke	2. No	18	11	0. Never	216	0	12	2	2	2	2	2	2	2	2	2	1	0							1	2. no				0. never had sex	0														96	2
2459	1. PNP	276	4. Karaoke	2. No	19	7	0. Never	5	0	2	2	2	2	2	2	2	2	2	2	1	0							0					0. never had sex	0														96	1
321	18. RTK	2	1. Formerbrothel	2. No	21	4	3. Divorced	1	2	1	2	2	2	2	2	1	2	2	2	2	14	1. husband	0	0	0			0					4. never use	1	8	2	2. no	4. never use	4. never use	2		0		2. no	2. no	1. yes	1. he didn't have a STD/HIV	3	2
2301	1. PNP	255	5. Beergarden	2. No	30	5	1. Married	24	0	24											20	1. husband	0	2	0			0					4. never use	0														10	2
1278	6. SRP	146	5. Beergarden	2. No	26	1	1. Married	312	0	36	2	2	2	2	2	1	2	2	2	2	26	1. husband	2	2	0			0					3. sometime	2								0		2. no	2. no	0. no had sex		4	2
1547	6. SRP	65	4. Karaoke	2. No	26	1	3. Divorced	13	0	6	2	2	2	2	2	1	2	2	2	2	19	1. husband	2	1	1	1	5. pharmacie	0					0. never had sex	1	2	1	1. yes	1. alway	1. alway	1	1. alway	0		2. no	2. no	2. no		5	2
951	14. KSP	5	4. Karaoke	2. No	21	7	0. Never	252	0	4	2	2	2	1	2	2	2	2	2	2	18	2. boyfriend	2	0	2	5	5. pharmacie	1	1. yes	2	6	4. never use	0. never had sex	1	0	0	2. no	0. never had sex	1. alway	2		0		2. no	2. no	1. yes	5. be faithfull	5	2
577	3. PVG	7	5. Beergarden	2. No	27	6	3. Divorced	24	1	24	2	2	2	2	2	2	2	2	1	2	21	1. husband	1	2	1	12	1. private clinic	0					0. never had sex	2								0		2. no	2. no	2. no		7	2
810	16. PVH	1	4. Karaoke	2. No	23	9	0. Never	12	0	12	2	2	2	1	2	2	2	2	2	2	19	2. boyfriend	2	0	2	6	1. private clinic	1	1. yes	8	24	3. sometime	3. sometime	1	1	1	1. yes	1. alway	1. alway	2		0		2. no	2. no	1. yes	5. be faithfull	7	2
1237	12. KCN	11	4. Karaoke	2. No	22	8	2. Married not living together	2	1	2	2	2	2	2	2	1	2	2	2	2	19	1. husband	0	1	0			0					4. never use	2								0		2. no	2. no	2. no		4	2
1252	12. KCN	7	4. Karaoke	2. No	28	6	3. Divorced	72	0	9	2	2	1	2	2	2	2	2	1	2	20	1. husband	1	2	1	4	5. pharmacie	1	1. yes	4	12	4. never use	0. never had sex	2								0		2. no	2. no	1. yes	5. be faithfull	3	1
2477	1. PNP	218	4. Karaoke	2. No	32	4	1. Married	136	0	24	2	2	2	2	2	2	2	2	2	1	18	1. husband	0	1	0			0					4. never use	2								0		2. no	2. no	0. no had sex		7	2
3249	5. BMC	48	4. Karaoke	2. No	26	8	0. Never	10	2	10	2	2	2	2	1	2	2	2	2	2	23	4. abuse	2	1	2	1	5. pharmacie	1	1. yes	0	3	4. never use	0. never had sex	0														96	2
1008	14. KSP	13	4. Karaoke	2. No	31	5	3. Divorced	372	0	5	2	2	2	1	2	2	2	2	1	2	18	1. husband	2	2	4	12	1. private clinic	0					0. never had sex	2								0		2. no	2. no	0. no had sex		3	1
1480	6. SRP	41	4. Karaoke	2. No	19	6	0. Never	6	2	6	2	2	2	2	2	2	2	2	2	1	0							1	2. no				0. never had sex	0														96	1
1485	6. SRP	41	5. Beergarden	2. No	32	6	1. Married	70	0	36	2	2	2	2	2	2	2	2	2	1	18	1. husband	4	3	1	18	4. NGO clinic	0					4. never use	0														5	2
1285	6. SRP	94	5. Beergarden	2. No	27	10	1. Married	150	0	2	2	2	2	1	2	2	2	2	2	2	19	2. boyfriend	0	1	1	30	5. pharmacie	0					4. never use	2								0		2. no	2. no	2. no		5	2
1718	4. BTB	5	5. Beergarden	2. No	28	4	3. Divorced	336	0	1	2	2	2	2	2	1	2	2	2	2	19	1. husband	4	2	2	36	5. pharmacie	1	1. yes	3	9	4. never use	0. never had sex	2								0		1. yes	2. no	0. no had sex		3	2
902	10. KDL	13	3. beer girl	2. No	22	5	4. Living with partner	264	0	1	2	2	1	2	2	2	2	2	2	2	18	2. boyfriend	0	0	0			1	1. yes	10	30	1. alway	0. never had sex	1	2	1	1. yes	1. alway	1. alway	2		1	0. never had sex	2. no	2. no	2. no		4	2
1642	6. SRP	63	4. Karaoke	2. No	19	6	0. Never	28	0	5	2	2	2	2	2	2	2	2	2	1	18	2. boyfriend	2	0	2	12	5. pharmacie	1	1. yes	5	10	4. never use	0. never had sex	2								0		2. no	2. no	1. yes	5. be faithfull	3	2
2416	1. PNP	247	4. Karaoke	2. No	18	6	0. Never	48	0	4	2	2	2	2	2	1	2	2	2	2	0							2	2. no				0. never had sex	0														96	2
1298	6. SRP	94	4. Karaoke	2. No	34	5	1. Married	120	0	24	2	2	2	2	2	2	2	2	2	1	18	1. husband	0	3	0			0					2. frequent	2								0		2. no	2. no	0. no had sex		4	1
1419	6. SRP	89	5. Beergarden	2. No	27	7	0. Never	6	1	6	2	2	2	2	2	2	2	2	1	2	25	2. boyfriend	0	0	0			3	1. yes	2	2	4. never use	0. never had sex	2								0		2. no	2. no	1. yes	1. he didn't have a STD/HIV	4	2
2486	1. PNP	305	4. Karaoke	2. No	30	4	1. Married	360	0	24	2	2	2	2	2	1	2	2	2	2	20	2. boyfriend	4	2	2	24	1. private clinic	0					4. never use	2								0		1. yes	2. no	0. no had sex		6	2
3043	6. SRP	13	2. Freelance	2. No	24	0	1. Married	288	0	1	2	2	2	2	1	2	2	2	2	2	18	1. husband	1	0	0			0					4. never use	1	0	0	1. yes	0. never had sex	1. alway	2		2		2. no	2. no	0. no had sex		10	2
191	9. PST	7	2. Freelance	2. No	21	6	3. Divorced	36	0	36	2	2	2	2	2	2	2	2	2	1	17	1. husband	0	0	0			0					0. never had sex	1	10	3	1. yes	1. alway	1. alway	1	1. alway	0		2. no	2. no	2. no		3	2
3356	8. PSN	1	2. Freelance	2. No	30	7	3. Divorced	360	0	12	2	2	2	2	2	2	2	2	2	1	20	1. husband	5	2	3	6	5. pharmacie	1	1. yes	2	7	4. never use	0. never had sex	1	3	1	1. yes	2. frequent	2. frequent	2		2		2. no	2. no	1. yes	5. be faithfull	6	2
1681	6. SRP	6	5. Beergarden	2. No	22	5	3. Divorced	14	0	6	2	2	2	2	2	1	2	2	2	2	18	1. husband	1	1	0			1	1. yes	4	10	4. never use	4. never use	2								1	4. never use	2. no	2. no	1. yes	5. be faithfull	4	2
946	14. KSP	5	4. Karaoke	2. No	24	3	3. Divorced	12	0	12	2	2	2	2	2	2	2	2	1	2	18	1. husband	1	0	1	5	3. health center/hospital	2	1. yes	2	2	3. sometime	0. never had sex	1	4	1	1. yes	3. sometime	3. sometime	2		1	3. sometime	2. no	2. no	1. yes	5. be faithfull	0	2
1069	13. TKO	7	4. Karaoke	2. No	24	4	0. Never	12	1	12	2	2	2	2	2	2	2	2	2	1	20	2. boyfriend	2	0	2	5	3. health center/hospital	1	1. yes	3	9	4. never use	4. never use	2								1	4. never use	2. no	2. no	1. yes	5. be faithfull	6	2
1582	6. SRP	37	5. Beergarden	2. No	26	5	3. Divorced	1	0	1	2	2	2	2	2	2	2	2	2	1	17	1. husband	1	2	1	1	5. pharmacie	1	1. yes	1	3	3. sometime	0. never had sex	2								0		2. no	2. no	1. yes	0. i want to become pregnant	97	2
620	3. PVG	11	4. Karaoke	2. No	23	8	3. Divorced	8	2	8	2	2	2	2	2	1	2	2	2	2	19	1. husband	0	1	0			2	1. yes	0	1	1. alway	0. never had sex	1	5	2	1. yes	1. alway	1. alway	2		0		2. no	2. no	2. no		7	2
3348	8. PSN	3	2. Freelance	2. No	25	7	0. Never	300	0	1	2	2	2	2	2	2	2	2	2	1	18	2. boyfriend	1	0	1	2	5. pharmacie	1	1. yes	3	7	4. never use	0. never had sex	1	5	1	1. yes	1. alway	1. alway	2		0		2. no	2. no	1. yes	5. be faithfull	15	2
3120	4. BTB	83	2. Freelance	2. No	21	7	3. Divorced	84	1	12	2	2	2	2	2	2	2	2	2	1	18	1. husband	0	0	0			1	1. yes	1	3	1. alway	0. never had sex	2								2		2. no	2. no	2. no		3	2
1508	6. SRP	13	5. Beergarden	2. No	20	12	3. Divorced	4	1	4	2	2	2	2	2	2	2	2	2	1	16	2. boyfriend	0	0	0			1	1. yes	1	1	4. never use	4. never use	2								0		2. no	2. no	1. yes	5. be faithfull	96	2
3344	8. PSN	60	2. Freelance	2. No	18	7	0. Never	24	1	3	2	2	2	2	2	2	2	2	1	2	18	2. boyfriend	1	0	1	1		1	1. yes	2	7	3. sometime	3. sometime	1	5	1	1. yes	1. alway	1. alway	2		0		2. no	2. no	1. yes	5. be faithfull	10	1
1702	4. BTB	46	5. Beergarden	2. No	22	12	4. Living with partner	12	2	1	1	2	2	1	2	2	2	2	2	2	20	2. boyfriend	1	0	1	2	4. NGO clinic	1	1. yes	20	60	4. never use	0. never had sex	2								2		2. no	2. no	2. no		2	2
1835	5. BMC	4	4. Karaoke	2. No	22	6	3. Divorced	1	1	1	2	2	2	2	2	2	2	2	2	1	19	1. husband	0	2	0			0					0. never had sex	1	1	1	1. yes	1. alway	1. alway	2		0		2. no	1. yes	2. no		15	1
1756	4. BTB	28	4. Karaoke	2. No	26	12	3. Divorced	312	0	48	2	2	2	1	2	2	2	2	2	2	19	2. boyfriend	2	0	2	1	4. NGO clinic	1	1. yes	3	12	4. never use	0. never had sex	2								2		2. no	2. no	2. no		4	2
875	10. KDL	11	3. beer girl	2. No	20	10	1. Married	12	0	6	2	2	2	2	2	2	2	2	1	2	18	1. husband	1	0	1	5	1. private clinic	0					4. never use	2								0		2. no	2. no	1. yes	5. be faithfull	5	1
186	9. PST	2	4. Karaoke	2. No	37	0	0. Never	192	0	192	2	2	2	2	2	2	2	2	2	1	16	3. client	2	0	2	10	1. private clinic	0					0. never had sex	1	4	4	1. yes	1. alway	1. alway	1	1. alway	0		2. no	2. no	2. no		96	2
1510	6. SRP	13	5. Beergarden	2. No	19	11	0. Never	218	0	6	2	2	2	2	2	2	2	2	2	1	18	2. boyfriend	0	0	0			1	1. yes	0	0	0. never had sex	0. never had sex	1	0	0	1. yes	0. never had sex	3. sometime	2		0		2. no	2. no	0. no had sex		3	2
255	15. OMC	2	4. Karaoke	2. No	25	3	0. Never	3	2	3	2	2	2	2	2	2	2	2	2	1	19	1. husband	4	1	3	6	5. pharmacie	0					4. never use	2								0		2. no	2. no	0. no had sex		3	2
152	9. PST	3	2. Freelance	2. No	35	1	3. Divorced	1	0	1	2	2	2	2	2	2	2	2	2	1	15	1. husband	3	3	0			0					0. never had sex	2								0		0. no sexual	0. no had sex	0. no had sex		96	2
3164	4. BTB	64	2. Freelance	2. No	22	10	1. Married	264	0	3	2	2	2	1	2	1	2	2	2	2	20	1. husband	3	1	2	1	5. pharmacie	0					3. sometime	1	1	0	1. yes	1. alway	1. alway	2		2		2. no	2. no	2. no		10	2
502	17. PLN	11	4. Karaoke	2. No	24	9	1. Married	24	0	16	2	2	2	2	2	2	2	2	1	2	20	1. husband	0	1	0			2	2. no				4. never use	1	1	1	1. yes	1. alway	1. alway	2		0		2. no	2. no	2. no		5	1
617	3. PVG	11	4. Karaoke	2. No	27	9	3. Divorced	240	1	2	2	2	2	2	2	2	2	2	1	2	20	1. husband	0	0	0			0					0. never had sex	2								0		0. no sexual	0. no had sex	0. no had sex		7	2
2037	8. PSN	1	4. Karaoke	2. No	40	3	1. Married	120	1	48	2	2	2	2	2	1	2	2	2	2	21	1. husband	3	2	1	2	5. pharmacie	0					4. never use	2								2		2. no	2. no	2. no		96	2
3117	4. BTB	82	2. Freelance	2. No	34	0	1. Married	408	0	84	2	2	2	2	2	2	2	2	2	1	18	1. husband	6	2	4	36	1. private clinic	0					4. never use	1	5	1	1. yes	1. alway	1. alway	2		0		2. no	2. no	2. no		3	2
2515	1. PNP	334	4. Karaoke	2. No	23	7	3. Divorced	260	0	18	2	2	2	2	2	2	2	2	2	1	18	2. boyfriend	0	1	0			0					0. never had sex	0														96	2
770	16. PVH	5	4. Karaoke	2. No	36	2	3. Divorced	72	0	7	2	2	2	2	2	2	2	2	2	1	18	1. husband	0	3	0			0					0. never had sex	1	8	2	1. yes	1. alway	1. alway	1	1. alway	0		2. no	2. no	2. no		97	2
371	18. RTK	18	4. Karaoke	2. No	25	5	3. Divorced	1	2	1	2	2	2	2	2	2	2	2	2	1	21	1. husband	1	0	1	4	5. pharmacie	1	1. yes	10	30	1. alway	0. never had sex	1	5	0	1. yes	1. alway	1. alway	1	1. alway	0		2. no	1. yes	2. no		3	1
898	10. KDL	13	3. beer girl	2. No	32	10	3. Divorced	120	2	36	2	2	1	2	2	2	2	2	2	2	18	2. boyfriend	2	2	0			2									1. yes	0. never had sex	1. alway	2		2		2. no	2. no	2. no		4	2
1586	6. SRP	37	5. Beergarden	2. No	28	5	4. Living with partner	10	2	4	2	2	2	2	2	2	2	2	2	1	18	2. boyfriend	1	0	1	1	4. NGO clinic	2	1. yes	2	8	3. sometime	0. never had sex	1	1	0	1. yes	1. alway	1. alway	2		0		2. no	2. no	1. yes	5. be faithfull	7	2
1808	5. BMC	11	4. Karaoke	2. No	18	6	0. Never	24	1	24	2	2	2	2	2	2	2	2	2	1	0							12	2. no				0. never had sex	0														96	2
2484	1. PNP	305	4. Karaoke	2. No	27	12	0. Never	270	0	14	2	2	2	2	2	2	2	2	2	1	19	2. boyfriend	0	0	0			3	1. yes	1	1	1. alway	0. never had sex	0														3	2
3520	1. PNP	13	2. Freelance	2. No	37	0	0. Never	156	0	60	2	2	2	2	2	2	2	2	2	1	13	3. client	0	0	0			0					0. never had sex	1	4	3	1. yes	1. alway	1. alway	2		0		2. no	2. no	2. no		7	2
1049	14. KSP	9	5. Beergarden	2. No	28	5	3. Divorced	24	0	24	2	2	2	2	2	2	2	2	2	1	18	1. husband	0	0	0			1	1. yes	2	5	3. sometime	0. never had sex	1	2	1	1. yes	3. sometime	3. sometime	1	4. never use	0		2. no	2. no	1. yes	5. be faithfull	5	2
592	3. PVG	9	4. Karaoke	2. No	20	3	0. Never	240	0	48	2	2	2	2	2	2	2	2	2	1	18	2. boyfriend	0	0	0			1	1. yes	3	7	1. alway	0. never had sex	1	3	0	1. yes	1. alway	1. alway	2		0		2. no	2. no	2. no		7	1
172	9. PST	4	4. Karaoke	2. No	21	9	0. Never	4	2	4	2	2	2	2	2	2	2	2	2	1	18	2. boyfriend	0	0	0			0					0. never had sex	1	1	1	1. yes	1. alway	1. alway	2		0		2. no	2. no	2. no		96	2
1065	13. TKO	7	4. Karaoke	2. No	26	3	0. Never	12	1	12	2	2	2	1	2	2	2	2	1	2	19	4. abuse	0	0	0			0					0. never had sex	1	3	0	1. yes	1. alway	1. alway	2		2		2. no	2. no	2. no		3	2
3227	5. BMC	40	4. Karaoke	2. No	21	8	3. Divorced	24	0	24	2	2	2	2	2	2	2	2	2	1	17	1. husband	0	0	0			0					0. never had sex	1	2	1	1. yes	1. alway	1. alway	2		0		2. no	2. no	2. no		5	1
541	3. PVG	4	4. Karaoke	2. No	26	9	3. Divorced	312	1	2	2	2	2	2	2	2	2	2	1	2	21	1. husband	0	1	0			0					0. never had sex	1	1	4	2. no	3. sometime	3. sometime	2		0		2. no	2. no	1. yes	2. he persuaded me not use condom	4	2
1059	13. TKO	2	4. Karaoke	2. No	33	2	3. Divorced	396	0	3	2	2	2	1	2	2	2	2	2	2	18	1. husband	0	1	0			1	1. yes	2	6	4. never use	0. never had sex	1	0	0	1. yes	0. never had sex	1. alway	1	1. alway	1	1. alway	2. no	2. no	2. no		3	2
3121	4. BTB	83	2. Freelance	2. No	26	6	3. Divorced	18	0	18	2	2	2	2	2	2	2	2	2	1	19	1. husband	0	1	0			0					0. never had sex	1	40	7	1. yes	1. alway	1. alway	1	1. alway	0		2. no	2. no	2. no		0	2
233	15. OMC	2	4. Karaoke	2. No	18	3	0. Never	7	0	7	2	2	2	2	2	2	2	2	2	1	0							0					0. never had sex	0														96	2
3559	1. PNP	19	2. Freelance	2. No	27	6	3. Divorced	12	0	12	2	2	2	2	2	2	2	2	2	1	20	1. husband	0	1	0			2	1. yes	2	1	1. alway	1. alway	1	12	2	1. yes	1. alway	1. alway	2		0		2. no	2. no	2. no		7	2
2397	1. PNP	305	4. Karaoke	2. No	32	12	3. Divorced	12	0	12	2	2	2	2	2	2	2	2	2	1	27	1. husband	0	1	0			0					0. never had sex	2								0		2. no	2. no	0. no had sex		96	2
1296	6. SRP	94	4. Karaoke	2. No	38	0	1. Married	456	0	12	2	2	2	2	2	2	2	2	2	1	28	1. husband	5	4	1	60	6. other	0					4. never use	2								0		2. no	2. no	0. no had sex		97	1
130	9. PST	2	4. Karaoke	2. No	21	10	3. Divorced	7	0	7	2	2	2	2	2	2	2	2	2	1	18	1. husband	0	0	0			1	1. yes	0	1	1. alway	0. never had sex	0														96	2
29	11. KTH	8	4. Karaoke	2. No	18	0	2. Married not living together	1	2	1	2	2	2	2	2	1	2	2	2	2	16	2. boyfriend	0	0	0			0					1. alway	1	2	2	1. yes	1. alway	1. alway	1	1. alway	0		2. no	2. no	2. no		10	2
691	7. KHK	11	4. Karaoke	2. No	30	5	3. Divorced	9	2	9	2	2	2	2	2	2	2	2	2	1	19	1. husband	0	1	0			1	1. yes	9	18	4. never use	4. never use	2								0		2. no	2. no	0. no had sex		6	1
3349	8. PSN	3	2. Freelance	2. No	30	0	3. Divorced	180	0	3	2	2	2	2	2	2	2	2	1	2	21	1. husband	1	1	0			0					0. never had sex	1	5	3	1. yes	1. alway	2. frequent	2		2		2. no	2. no	1. yes	6. condom not available	15	1
2490	1. PNP	277	4. Karaoke	2. No	43	9	3. Divorced	24	0	24	2	2	2	2	2	2	2	2	2	1	16	1. husband	0	3	0			1	1. yes	16	46	4. never use	0. never had sex	2								1	4. never use	2. no	1. yes	1. yes	5. be faithfull	3	2
2229	1. PNP	423	4. Karaoke	2. No	25	6	3. Divorced	48	0	10	2	2	2	2	2	2	2	2	1	2	17	1. husband	0	0	0			1	1. yes	1	3	4. never use	0. never had sex	1	1	0	1. yes	1. alway	1. alway	2		1	4. never use	2. no	2. no	1. yes	1. he didn't have a STD/HIV	7	2
2128	1. PNP	537	4. Karaoke	2. No	19	12	0. Never	6	1	6	2	2	2	2	2	2	2	2	2	1	19	2. boyfriend	0	0	0			2	1. yes	3	5	4. never use	0. never had sex	2								0		2. no	2. no	1. yes	8. other	0	2
3068	6. SRP	2	2. Freelance	2. No	28	3	1. Married	120	1	1	2	2	2	2	2	2	2	2	2	1	16	3. client	5	1	0			2	1. yes	15	60	4. never use	4. never use	1	1	2	1. yes	1. alway	1. alway	1	0. never had sex	1	1. alway	2. no	1. yes	1. yes	5. be faithfull	2	2
1323	6. SRP	120	4. Karaoke	2. No	19	9	0. Never	1	2	1	2	2	2	2	2	2	2	2	2	1	0							1	2. no				0. never had sex	0														96	1
742	16. PVH	8	4. Karaoke	2. No	25	11	0. Never	1	1	1	2	2	2	2	2	2	2	2	2	1	20	2. boyfriend	0	1	0			0					0. never had sex	0														97	2
3003	6. SRP		4. Karaoke	2. No	30	7		30	0	30	2	2	2	2	2	2	2	2	2	1	20	1. husband	0	3	0			1	1. yes	6	6	4. never use	4. never use	1	1	0	1. yes	1. alway	1. alway	2		0		2. no	2. no	1. yes		8	2
1489	6. SRP	11	5. Beergarden	2. No	19	5	4. Living with partner	24	0	9	2	2	2	2	2	1	2	2	2	2	17	2. boyfriend	2	0	2	2	5. pharmacie	2	1. yes	4	20	3. sometime	0. never had sex	0														7	2
1792	4. BTB	35	4. Karaoke	2. No	23	7	0. Never	2	0	2	2	2	2	2	2	2	2	2	2	1	18	2. boyfriend	0	0	0			2	1. yes	1	3	4. never use	0. never had sex	1	1	1	1. yes	1. alway	1. alway	2		1	1. alway	2. no	2. no	1. yes	5. be faithfull	7	1
1829	5. BMC	4	4. Karaoke	2. No	23	6	3. Divorced	3	1	3	2	2	2	2	2	2	2	2	2	1	17	1. husband	0	1	0			0					0. never had sex	1	1	0	1. yes	0. never had sex	1. alway	2		0		2. no	2. no	2. no		15	1
3053	6. SRP	63	2. Freelance	2. No	18	5	0. Never	3	1	3	2	2	2	2	2	2	2	2	2	1	18	3. client	0	0	0			4	1. yes	2	4	1. alway	0. never had sex	1	2	0	1. yes	1. alway	1. alway	2		0		2. no	2. no	2. no		7	1
590	3. PVG	9	4. Karaoke	2. No	23	5	3. Divorced	24	0	24	2	2	2	2	2	2	2	2	1	2	19	1. husband	1	0	1	12	3. health center/hospital	0					0. never had sex	1	1	0	1. yes	1. alway	1. alway	2		0		2. no	2. no	2. no		7	1
1951	2. KPC	6	4. Karaoke	2. No	28	6	2. Married not living together	1	1	1	2	2	2	2	2	2	2	2	2	1	18	1. husband	0	1	0			0					4. never use	2								2		2. no	2. no	2. no		96	1
1231	12. KCN	11	3. beer girl	2. No	35	0	4. Living with partner	5	1	5	2	2	2	2	2	2	2	2	1	2	16	1. husband	0	0	0			2	1. yes	5	15	4. never use	4. never use	1	3	1	2. no	0. never had sex	0. never had sex	2		0		2. no	2. no	1. yes		3	1
1493	6. SRP	11	5. Beergarden	2. No	28	5	3. Divorced	48	0	24	2	2	2	2	2	1	2	2	2	2	18	1. husband	2	2	3	5	4. NGO clinic	1	1. yes	3	3	4. never use	4. never use	1	0	0	2. no	4. never use	4. never use	2		2		2. no	2. no	2. no		96	2
1527	6. SRP	65	4. Karaoke	2. No	23	12	1. Married	66	0	6	2	2	2	2	2	2	2	2	2	1	22	1. husband	1	1	0			0					3. sometime	0														7	2
2123	15. OMC	537	4. Karaoke	2. No	32	6	1. Married	8	0	8	2	2	2	2	2	2	2	2	1	2	18	1. husband	0	2	0			0					4. never use	0														5	2
83	11. KTH	17	5. Beergarden	2. No	27	2	1. Married	324	1	12	2	2	2	2	2	1	2	2	2	2	18	1. husband	0	0	0			2	1. yes	1	1	4. never use	4. never use	1	1	1	2. no	4. never use	4. never use	1	4. never use	2		2. no	2. no	1. yes	5. be faithfull	10	2
1564	6. SRP	65	4. Karaoke	2. No	35	0	4. Living with partner	180	0	36	2	2	2	2	2	2	2	2	2	1	18	2. boyfriend	7	4	3	12	5. pharmacie	2	1. yes	2	8	4. never use	0. never had sex	1	1	0	1. yes	1. alway	1. alway	2		0		2. no	2. no	2. no		7	2
581	3. PVG	7	5. Beergarden	2. No	21	10	0. Never	3	3	3	2	2	2	2	2	2	2	2	2	1	0							0					0. never had sex	0														96	1
3382	8. PSN	35	4. Karaoke	2. No	18	9	3. Divorced	2	2	2	2	2	2	2	2	2	2	2	2	1	16	1. husband	0	0	0			1	1. yes	5	14	4. never use	0. never had sex	1	0	0	1. yes	0. never had sex	1. alway	2		0		2. no	2. no	1. yes	5. be faithfull	10	2
2493	1. PNP	277	4. Karaoke	2. No	30	5	1. Married	12	0	12	2	2	2	2	2	2	2	2	2	1	20	1. husband	0	2	0			0					4. never use	2								0		2. no	2. no	0. no had sex		7	2
1926	2. KPC	2	4. Karaoke	2. No	28	6	3. Divorced	72	0	9	2	2	1	2	2	1	2	2	2	2	17	1. husband	0	1	0			0					0. never had sex	2								1	0. never had sex	2. no	2. no	2. no		96	2
931	10. KDL	15	4. Karaoke	2. No	24	4	1. Married	2	1	2	2	2	2	2	2	2	2	2	1	2	22	1. husband	0	0	0			0					3. sometime	2								0		2. no	2. no	1. yes	5. be faithfull	15	2
2218	1. PNP	133	4. Karaoke	2. No	36	9	4. Living with partner	240	0	48	2	1	2	1	2	2	2	2	2	2	22	2. boyfriend	1	0	1	12	5. pharmacie	1	1. yes	4	12	4. never use	0. never had sex	2								0		2. no	2. no	1. yes	0. i want to become pregnant	5	2
2409	1. PNP	305	4. Karaoke	2. No	18	8	0. Never	14	1	4	2	2	2	2	1	2	2	2	2	2	0							0					0. never had sex	0														96	2
3109	4. BTB	84	2. Freelance	2. No	30	8	0. Never	12	0	12	2	2	2	1	2	2	2	2	2	2	21	2. boyfriend	1	0	1	12	1. private clinic	0					0. never had sex	1	3	1	1. yes	1. alway	1. alway	2		0		2. no	2. no	2. no		6	2
826	16. PVH	12	4. Karaoke	2. No	34	6	0. Never	13	0	6	2	1	2	2	2	2	2	2	2	2	19	3. client	0	0	0			1	1. yes	6	15	4. never use	0. never had sex	1	1	1	1. yes	1. alway	1. alway	2		0		2. no	2. no	1. yes	2. he persuaded me not use condom	3	2
1057	13. TKO	2	4. Karaoke	2. No	22	7	0. Never	3	0	3	2	2	2	2	2	2	2	2	1	2	21	2. boyfriend	0	0	0			1	1. yes	1	3	1. alway	0. never had sex	1	3	1	1. yes	1. alway	1. alway	2		1	1. alway	2. no	2. no	2. no		15	2
3476	1. PNP	2	2. Freelance	2. No	21	3	3. Divorced	24	0	8	2	2	2	2	2	2	2	2	1	2	18	1. husband	1	1	1	10	3. health center/hospital	0					0. never had sex	1	1	0	1. yes	1. alway	1. alway	2		0		2. no	2. no	2. no		7	2
92	11. KTH	12	4. Karaoke	2. No	24	5	2. Married not living together	84	1	3	2	2	1	2	2	2	2	2	2	2	18	1. husband	0	0	0			2	1. yes	1	2	1. alway	4. never use	1	1	1	1. yes	0. never had sex	1. alway	2		0		2. no	2. no	2. no		4	2
185	9. PST	4	4. Karaoke	2. No	25	9	0. Never	60	2	60	2	2	2	1	2	2	2	2	2	2	20	3. client	0	0	0			0					0. never had sex	1	1	1	1. yes	1. alway	1. alway	2		0		2. no	2. no	2. no		0	1
170	9. PST	4	4. Karaoke	2. No	25	2	3. Divorced	12	0	12	2	2	2	2	2	2	2	2	2	1	19	1. husband	2	0	2	4	1. private clinic	1	1. yes	2	4	4. never use	0. never had sex	2								0		2. no	2. no	1. yes	5. be faithfull	96	2
469	17. PLN	3	1. Formerbrothel	2. No	21	0	0. Never	3	1	3	2	1	1	2	2	2	2	2	1	2	16	2. boyfriend	2	1	1	6	1. private clinic	2	1. yes	1	1	1. alway	0. never had sex	1	8	5	1. yes	1. alway	1. alway	1	1. alway	0		0. no sexual	2. no	0. no had sex		3	2
482	17. PLN	11	4. Karaoke	2. No	21	5	0. Never	12	1	12	2	2	2	2	2	2	2	2	2	1	18	2. boyfriend	0	0	0			2	1. yes	2	5	0. never had sex	0. never had sex	0														6	2
1110	13. TKO	6	4. Karaoke	2. No	28	8	3. Divorced	96	0	48	2	2	2	2	2	2	2	2	1	2	20	1. husband	1	1	1	4	5. pharmacie	1	1. yes	2	3	4. never use	0. never had sex	2								2		2. no	2. no	1. yes	5. be faithfull	7	2
3033	6. SRP		5. Beergarden	2. No	28	7	3. Divorced	336	0	1	2	2	2	1	2	2	2	2	2	2	18	1. husband	2	1	2	3	5. pharmacie	1	1. yes	1	3	1. alway	0. never had sex	1	1	0	1. yes	1. alway	1. alway	2		0		2. no	2. no	2. no		6	2
1558	6. SRP	65	4. Karaoke	2. No	22	11	4. Living with partner	3	2	1	2	2	2	2	2	2	2	2	2	1	21	5. other	1	1	0			1	1. yes	4	12	4. never use	0. never had sex									1	1. alway	2. no	2. no	0. no had sex		4	1
572	3. PVG	7	4. Karaoke	2. No	20	5	0. Never	24	1	24	2	2	2	2	2	2	2	2	2	1	15	2. boyfriend	0	0	0			3	1. yes	3	10	1. alway	0. never had sex	2								0		2. no	2. no	0. no had sex		7	2
1200	12. KCN	3	4. Karaoke	2. No	25	0	3. Divorced	5	1	5	2	2	2	2	2	2	2	2	1	2	16	1. husband	0	1	0			0					0. never had sex	1	1	1	1. yes	3. sometime	3. sometime	2		0		2. no	2. no	1. yes	1. he didn't have a STD/HIV	2	2
2152	1. PNP	479	5. Beergarden	2. No	25	9	0. Never	24	1	12	2	2	2	2	2	2	2	2	1	2	23	2. boyfriend	0	0	0			1	1. yes	3	7	4. never use	0. never had sex	0														7	2
3482	1. PNP	2	2. Freelance	2. No	23	7	3. Divorced	60	0	6	2	2	2	2	1	2	2	2	2	2	19	1. husband	0	2	0			0					0. never had sex	1	2	0	1. yes	1. alway	1. alway	2		0		2. no	2. no	2. no		15	2
2307	1. PNP	345	4. Karaoke	2. No	29	5	3. Divorced	7	1	7	2	2	2	2	2	2	2	2	1	2	19	1. husband	0	2	0			1	1. yes	2	5	1. alway	0. never had sex	1	1	1	1. yes	1. alway	1. alway	2		0		2. no	2. no	2. no		5	2
628	3. PVG	12	4. Karaoke	2. No	21	0	0. Never	216	1	1	2	2	2	1	2	2	2	2	2	2	17	3. client	0	0	0			1	1. yes	1	2	4. never use	0. never had sex	2								0		2. no	2. no	1. yes	3. he force me not use condom	7	1
762	16. PVH	5	4. Karaoke	2. No	23	5	3. Divorced	1	1	1	2	2	2	2	2	2	2	2	2	1	18	1. husband	0	1	0			3	1. yes	2	5	4. never use	0. never had sex	1	3	3	1. yes	1. alway	1. alway	2		0		2. no	1. yes	1. yes		3	2
2271	1. PNP	316	4. Karaoke	2. No	28	6	1. Married	120	0	5	2	2	2	2	2	2	2	2	1	2	18	2. boyfriend	0	1	0			0					4. never use	1	1	0	1. yes	0. never had sex	1. alway	2		1	0. never had sex	2. no	2. no	2. no		7	2
1958	2. KPC	6	4. Karaoke	2. No	27	0	0. Never	36	0	36	2	2	2	2	2	2	2	2	2	1	22	2. boyfriend	0	0	0			0					0. never had sex	2								2		2. no	2. no	2. no			2
706	7. KHK	8	4. Karaoke	2. No	18	3	0. Never	12	2	12	2	2	2	2	2	2	2	2	2	1	0							1	2. no				0. never had sex	0														96	2
3065	6. SRP	2	4. Karaoke	2. No	25	0	1. Married	5	0	12	2	2	2	2	2	1	2	2	2	2	18	4. abuse	1	1	1	24	5. pharmacie	0					4. never use	1	2	0	1. yes	1. alway	1. alway	2		2		2. no	2. no	2. no		3	2
2467	1. PNP	218	4. Karaoke	2. No	29	6	1. Married	1	0	1	2	2	1	2	2	2	2	2	2	2	20	1. husband	0	1	0			0					4. never use	2								0		2. no	2. no	0. no had sex		7	2
3161	4. BTB	64	2. Freelance	2. No	32	3	4. Living with partner	60	1	48	2	2	2	1	2	2	2	2	2	2	24	1. husband	3	2	1	1	5. pharmacie	2	1. yes	5	15	4. never use	4. never use	1	2	1	2. no	4. never use	4. never use	2		1	4. never use	2. no	2. no	1. yes	5. be faithfull	7	2
1778	4. BTB	35	4. Karaoke	2. No	31	7	2. Married not living together	372	0	4	2	2	2	2	2	2	2	2	1	2	16	2. boyfriend	1	1	0			0					1. alway	2								0		2. no	2. no	2. no		5	2
1050	14. KSP	9	5. Beergarden	2. No	18	11	0. Never	2	1	2	2	2	2	2	2	2	2	2	2	1	15	2. boyfriend	0	0	0			2	1. yes	1	3	4. never use	0. never had sex	2								1	4. never use	2. no	2. no	1. yes	5. be faithfull	3	1
41	11. KTH	8	4. Karaoke	2. No	19	9	0. Never	6	2	2	2	2	2	1	2	1	2	2	2	2	19	3. client	0	0	0			0					0. never had sex	1	2	2	1. yes	1. alway	1. alway	2		0		2. no	2. no	2. no		96	2
3175	5. BMC	58	2. Freelance	2. No	31	10	3. Divorced	372	0	5	2	2	2	2	2	2	2	2	2	1	17	1. husband	0	3	0			0					0. never had sex	1	3	1	1. yes	1. alway	1. alway	1	1. alway	0		2. no	2. no	2. no		3	2
508	17. PLN	11	4. Karaoke	2. No	18	7	3. Divorced	1	0	1	2	2	2	2	2	2	2	2	2	1	15	1. husband	0	1	0			1	2. no				0. never had sex	2								0		2. no	2. no	0. no had sex		96	2
1490	6. SRP	11	5. Beergarden	2. No	30	0	3. Divorced	6	2	1	2	2	2	2	2	2	2	2	2	1	21	1. husband	0	4	0			3	1. yes	1	3	2. frequent	2. frequent	1	0	0	1. yes	0. never had sex	2. frequent	2		0		2. no	2. no	1. yes	7. impaireed by drugs or alcohol	10	2
716	7. KHK	8	4. Karaoke	2. No	35	7	0. Never	84	0	84	2	2	2	1	2	2	2	2	2	2	22	2. boyfriend	0	0	0			1	1. yes	1	3	1. alway	1. alway	1	0	0	1. yes	0. never had sex	0. never had sex	2		1	1. alway	2. no	2. no	2. no		15	2
2500	1. PNP	334	4. Karaoke	2. No	20	0	1. Married	204	0	1	2	2	2	2	1	1	2	2	1	2	18	2. boyfriend	1	0	1	2	6. other	0					4. never use	1	1	1	1. yes	1. alway	1. alway	2		0		2. no	2. no	2. no		4	2
1221	12. KCN	1	5. Beergarden	2. No	25	5	3. Divorced	300	0	12	2	2	2	2	2	2	2	2	2	1	16	1. husband	0	1	0			2	1. yes	5	10	1. alway	0. never had sex	1	1	1	1. yes	1. alway	1. alway	2		0		2. no	2. no	2. no		7	2
1075	13. TKO	9	4. Karaoke	2. No	32	0	0. Never	384	0	5	2	2	2	2	2	2	2	2	1	2	23	2. boyfriend	2	2	2	36	5. pharmacie	0					0. never had sex	1	0	0	1. yes	0. never had sex	1. alway	1	1. alway	0		2. no	2. no	2. no		3	2
2079	8. PSN	1	4. Karaoke	2. No	23	3	1. Married	120	0	5	2	2	2	2	2	2	2	2	2	1	18	1. husband	2	0	1	14	6. other	0					4. never use	2								2		2. no	2. no	2. no		96	2
3479	1. PNP	2	2. Freelance	2. No	22	9	0. Never	12	0	6	2	2	2	2	2	2	2	2	1	2	18	2. boyfriend	0	0	0			1	2. no				0. never had sex	1	1	0	1. yes	1. alway	1. alway	2		0		2. no	2. no	2. no		7	1
3575	1. PNP	10	2. Freelance	2. No	33	5	3. Divorced	180	0	120	2	2	2	1	2	2	2	2	2	2	18	1. husband	2	3	5	1	4. NGO clinic	0					0. never had sex	1	5	2	1. yes	1. alway	1. alway	1	1. alway	0		1. yes	1. yes	2. no		7	2
1683	6. SRP	6	4. Karaoke	2. No	19	6	0. Never	12	0	7	2	2	2	2	2	2	2	2	2	1	18	2. boyfriend	1	0	1	12	1. private clinic	1	1. yes	2	2	1. alway	1. alway	2								2		2. no	2. no	2. no		3	2
1818	5. BMC	11	4. Karaoke	2. No	32	7	1. Married	12	1	3	2	2	2	2	2	2	2	2	1	2	26	1. husband	0	2	0			0					4. never use	2								0		2. no	2. no	2. no		0	2
1602	6. SRP	37	5. Beergarden	2. No	32	7	1. Married	384	0	7	2	2	2	2	2	2	2	2	2	1	18	1. husband	0	3	0			0					4. never use	2								0		2. no	1. yes	2. no		7	2
452	17. PLN	5	4. Karaoke	2. No	19	7	0. Never	28	1	28	2	2	2	1	2	2	2	2	2	2	18	2. boyfriend	0	0	0			2	1. yes	3	5	3. sometime	3. sometime	1	2	2	1. yes	1. alway	1. alway	2		1	1. alway	2. no	2. no	2. no		15	2
2379	1. PNP	160	4. Karaoke	2. No	29	9	2. Married not living together	36	0	24	2	2	2	2	2	2	2	2	1	2	21	1. husband	6	2	4	8	4. NGO clinic	2	1. yes	2	7	2. frequent	0. never had sex	1	1	1	1. yes	1. alway	1. alway	1	1. alway	1	2. frequent	2. no	2. no	1. yes	5. be faithfull	5	2
2177	1. PNP	392	1. Formerbrothel	2. No	26	9	0. Never	1	1	1	2	2	2	2	2	2	2	2	2	1	19	2. boyfriend	0	0	0			0					0. never had sex	1	0	0	1. yes	1. alway	0. never had sex	2		0		2. no	2. no	0. no had sex		97	2
2320	1. PNP	345	4. Karaoke	2. No	22	7	0. Never	1	1	1	2	2	2	2	2	2	2	2	1	2	18	2. boyfriend	0	0	0			1	1. yes	1	1	4. never use	0. never had sex	2								0		2. no	1. yes	1. yes	1. he didn't have a STD/HIV	15	1
2447	1. PNP	276	4. Karaoke	2. No	30	8	1. Married	96	0	6	2	2	2	2	2	2	2	2	2	1	16	1. husband	4	2	2	7	1. private clinic	0					4. never use	1	1	1	1. yes	1. alway	1. alway	1	1. alway	0		2. no	2. no	2. no		7	2
1873	5. BMC	25	4. Karaoke	2. No	29	10	3. Divorced	48	0	48	2	2	2	2	2	2	2	2	2	1	18	1. husband	2	1	2	24	5. pharmacie	2	1. yes	2	7	3. sometime	0. never had sex	1	1	0	1. yes	1. alway	1. alway	1	1. alway	1	4. never use	2. no	1. yes	1. yes	1. he didn't have a STD/HIV	7	2
1435	6. SRP	89	5. Beergarden	2. No	19	9	0. Never	3	2	1	2	2	2	2	2	1	2	2	2	2	18	2. boyfriend	0	0	0			0					0. never had sex	1	1	0	1. yes	0. never had sex	2. frequent	2		0		2. no	2. no	1. yes	4. he offered more money	7	1
174	9. PST	4	4. Karaoke	2. No	22	3	0. Never	264	0	24	2	2	2	2	2	2	2	2	2	1	0							0					0. never had sex	0														96	2
412	18. RTK	11	4. Karaoke	2. No	22	6	4. Living with partner	24	0	24	2	2	2	2	2	1	2	2	2	2	19	2. boyfriend	0	0	0			0					0. never had sex	2								0		2. no	2. no	2. no		3	1
2	11. KTH	10	4. Karaoke	2. No	24	7	3. Divorced	6	1	6	2	2	2	2	2	2	2	2	1	2	15	1. husband	1	0	1	2	5. pharmacie	1	1. yes	25	75	4. never use	0. never had sex	2								0							2
1095	13. TKO	5	4. Karaoke	2. No	27	6	3. Divorced	4	0	4	2	2	2	2	2	2	2	2	1	2	20	1. husband	0	1	0			0					0. never had sex	1	1	0	1. yes	0. never had sex	1. alway	2		0		2. no	2. no	2. no		1	2
601	3. PVG	9	4. Karaoke	2. No	25	4	0. Never	4	1	4	2	2	2	2	2	2	2	2	2	1	22	2. boyfriend	0	0	0			0					0. never had sex	1	2	1	1. yes	1. alway	1. alway	2		2		2. no	2. no	2. no		7	2
3351	8. PSN	60	2. Freelance	2. No	37	4	3. Divorced	120	0	10	2	2	2	2	2	2	2	2	2	1	19	1. husband	0	0	0			1	1. yes	4	6	4. never use	0. never had sex	1	0	0	1. yes	0. never had sex	1. alway	1	1. alway	1	4. never use	2. no	2. no	1. yes	5. be faithfull	10	2
1866	5. BMC	25	4. Karaoke	2. No	30	1	0. Never	70	0	70	2	2	2	1	2	2	2	2	2	2	13	4. abuse	6	0	6	5	1. private clinic	0					0. never had sex	2								0		2. no	2. no	0. no had sex		96	2
3122	4. BTB	83	2. Freelance	2. No	38	5	3. Divorced	36	1	36	2	2	2	2	2	2	2	2	2	1	19	1. husband	0	2	0			0					0. never had sex	2								2		2. no	2. no	2. no		2	2
2002	2. KPC	21	4. Karaoke	2. No	25	7	3. Divorced	3	1	3	2	2	2	2	2	2	2	2	1	2	19	1. husband	0	1	0			1	1. yes	3	6	4. never use	0. never had sex	2								2		2. no	2. no	2. no		4	2
2026	8. PSN	28	4. Karaoke	2. No	36	9	1. Married	150	1	144	2	2	2	2	2	2	2	2	2	1	17	1. husband	4	1	3	16	1. private clinic	0					3. sometime	2								2		2. no	2. no	2. no		96	2
3019	6. SRP		4. Karaoke	2. No	29	3	3. Divorced	348	0	6	2	2	2	2	2	1	2	2	2	2	27	1. husband	2	1	1	2	1. private clinic	1	1. yes	5	6	4. never use	4. never use	1	1	1	1. yes	1. alway	1. alway	2		1	4. never use	2. no	2. no	1. yes		2	1
2114	1. PNP	566	5. Beergarden	2. No	24	9	1. Married	1	1	1	2	2	2	2	2	2	2	2	2	1	19	1. husband	1	0	1	5	1. private clinic	0					1. alway	0														7	2
1137	13. TKO	2	4. Karaoke	2. No	25	0	3. Divorced	2	1	2	2	2	2	2	2	2	2	2	2	1	18	1. husband	0	1	0			5	1. yes	2	6	1. alway	1. alway	1	1	0	1. yes	1. alway	1. alway	2		2		2. no	2. no	2. no		5	2
973	14. KSP	2	4. Karaoke	2. No	33	6	3. Divorced	11	2	5	2	2	2	2	2	2	2	2	1	2	20	1. husband	2	2	0			0					4. never use	0								0		2. no	2. no	0. no had sex		96	2
6	11. KTH	10	4. Karaoke	2. No	22	3	3. Divorced	264	0	5	2	2	2	1	2	2	2	2	2	2	18	1. husband	0	0	0			2	1. yes	3	3	3. sometime	0. never had sex	1	1	1	1. yes	2. frequent	2. frequent	2		1	2. frequent	2. no	2. no	1. yes	2. he persuaded me not use condom	0	2
669	7. KHK	5	4. Karaoke	2. No	23	0	2. Married not living together	12	1	12	2	2	2	2	2	1	2	2	2	2	18	1. husband	1	1	0			0					4. never use	1			1. yes	3. sometime	3. sometime	1	1. alway	2		2. no	2. no	1. yes	1. he didn't have a STD/HIV	15	2
2428	1. PNP	218	4. Karaoke	2. No	22	3	1. Married	60	0	24	2	2	2	2	2	2	2	2	1	2	18	1. husband	1	1	0			1	2. no				4. never use	1	1	1	1. yes	1. alway	1. alway	1	1. alway	1	1. alway	2. no	2. no	2. no		7	2
139	9. PST	7	4. Karaoke	2. No	32	2	3. Divorced	2	0	2	2	2	2	2	2	2	2	2	2	1	20	1. husband	0	0	0			0					0. never had sex	1	0	0	1. yes	1. alway	1. alway	2		0		2. no	2. no	2. no		10	1
610	3. PVG	11	4. Karaoke	2. No	25	6	3. Divorced	2	1	2	2	2	2	2	2	2	2	2	2	1	21	1. husband	0	1	0			0					0. never had sex	0														7	1
1314	6. SRP	117	4. Karaoke	2. No	30	9	1. Married	360	0	7	2	1	2	2	2	2	2	2	2	2	20	1. husband	2	2	1	24	3. health center/hospital	0					4. never use	2								0		2. no	2. no	0. no had sex		5	1
2085	8. PSN	1	4. Karaoke	2. No	21	10	0. Never	36	0	24	2	2	2	2	2	2	2	2	2	1	18	3. client	1	0	1	4	3. health center/hospital	1	1. yes	3	6	4. never use	0. never had sex	1	1	1	1. yes	4. never use	4. never use	2		1	4. never use	2. no	2. no	1. yes		7	2
1610	6. SRP	15	5. Beergarden	2. No	22	3	0. Never	264	0	18	2	2	2	2	2	2	2	2	2	1	20	2. boyfriend	0	0	0			1	1. yes	1	3	1. alway	0. never had sex	2								2		2. no	2. no	0. no had sex		15	2
480	17. PLN	12	4. Karaoke	2. No	30	0	3. Divorced	4	0	4	2	2	2	2	2	2	2	2	2	1	18	1. husband	0	0	0			0					0. never had sex	2								0		2. no	2. no	0. no had sex		96	2
2540	1. PNP	595	4. Karaoke	2. No	22	5	4. Living with partner	36	0	5	2	2	2	2	2	2	2	2	1	2	20	2. boyfriend	1	0	1	12	1. private clinic	1	1. yes	5	30	4. never use	4. never use	1	2	1	1. yes	3. sometime	3. sometime	1	1. alway	0		2. no	2. no	2. no		3	2
2372	1. PNP	75	4. Karaoke	2. No	23	4	3. Divorced	3	1	1	2	2	2	2	2	2	2	2	1	2	18	1. husband	0	2	0			1	2. no				0. never had sex	2								0		2. no	2. no	0. no had sex		96	2
1071	13. TKO	9	4. Karaoke	2. No	28	4	3. Divorced	1	3	1	2	2	2	2	2	1	2	2	2	2	14	1. husband	0	2	0			2	1. yes	2	6	4. never use	4. never use	2								1	4. never use	2. no	2. no	1. yes	5. be faithfull	3	2
369	18. RTK	14	4. Karaoke	2. No	23	6	1. Married	60	0	60	2	2	2	2	2	1	2	2	2	2	20	1. husband	3	1	2	2	5. pharmacie	0					4. never use	2								0		2. no	2. no	0. no had sex		5	1
1409	6. SRP	144	4. Karaoke	2. No	29	7	1. Married	348	0	48	2	2	2	2	2	2	2	2	2	1	17	1. husband	3	0	3	24		0					4. never use	2								0		2. no	2. no	0. no had sex		3	2
583	3. PVG	9	4. Karaoke	2. No	22	9	0. Never	244	1	36	2	2	2	2	2	1	2	2	2	2	19	3. client	0	0	0			0					0. never had sex	1	1	0	1. yes	1. alway	1. alway	2		0		2. no	2. no	2. no		7	2
312	15. OMC	7	4. Karaoke	2. No	22	7	0. Never	28	0	4	2	2	2	1	2	2	2	2	2	2	19	2. boyfriend	0		0			1	2. no				0. never had sex	0														96	1
2509	1. PNP	334	4. Karaoke	2. No	18	5	1. Married	84	0	24	2	2	2	2	2	1	2	2	2	2	18	1. husband	0	0	0			2	2. no				4. never use	2								0		2. no	2. no	0. no had sex		7	1
1806	5. BMC	11	4. Karaoke	2. No	19	5	0. Never	36	2	36	2	2	2	1	2	2	2	2	2	2	18	2. boyfriend	0	0	0			3	1. yes	0	1	1. alway	0. never had sex	1	0	0		0. never had sex	0. never had sex	2		0		2. no	2. no	2. no		10	2
1225	12. KCN	7	4. Karaoke	2. No	25	9	3. Divorced	3	1	3	2	2	2	1	2	2	2	2	2	2	18	1. husband	0	0	0			1	1. yes	2	6	4. never use	4. never use	2								0		2. no	2. no	1. yes		10	2
693	7. KHK	11	4. Karaoke	2. No	24	2	3. Divorced	6	1	6	2	2	2	2	2	1	2	2	2	2	18	1. husband	0	1	0			0					0. never had sex	0														96	1
1125	13. TKO	2	4. Karaoke	2. No	23	9	3. Divorced	1	2	1	2	2	2	2	2	2	2	2	2	1	20	1. husband	0	0	0			2	1. yes	2	2	1. alway	1. alway	2								2		2. no	2. no	2. no		6	2
234	15. OMC	2	4. Karaoke	2. No	20	7	0. Never	7	1	7	2	2	2	1	2	2	2	2	2	2	19	3. client	0	0				0					0. never had sex	1	0	0	1. yes	0. never had sex	0. never had sex	2		2		2. no	2. no	2. no		96	2
422	17. PLN	1	5. Beergarden	2. No	33	4	3. Divorced	1	1	1	2	2	2	2	2	2	2	2	2	1	22	1. husband		2		3	6. other	0					0. never had sex	2								0		0. no sexual	0. no had sex	0. no had sex		96	2
176	9. PST	4	4. Karaoke	2. No	26	11	1. Married	2	1	2	2	2	2	2	2	2	2	2	2	1	18	1. husband	0	0	0			0					2. frequent	2								0		2. no	2. no	0. no had sex		5	2
3429	8. PSN	16	4. Karaoke	2. No	25	6	0. Never	1	2	1	2	2	2	2	2	2	2	2	1	2	22	2. boyfriend	0	0	0			1	1. yes	3	10	4. never use	0. never had sex	1	5	5	1. yes	1. alway	1. alway	1	1. alway	2		2. no	2. no	1. yes	5. be faithfull	5	1
646	7. KHK	15	1. Formerbrothel	2. No	27	5	1. Married	3	0	3	2	2	2	1	2	2	2	2	2	2	18	1. husband	3	3	0			0					1. alway	1	3	2	1. yes	1. alway	1. alway	2		2		2. no	2. no	2. no		7	2
1341	6. SRP	121	4. Karaoke	2. No	27	2	1. Married	324	0	4	2	2	2	2	2	1	2	2	2	2	23	1. husband	2	2	0			0					4. never use	0														3	1
1156	12. KCN	9	5. Beergarden	2. No	18		0. Never	7	1	6	2	2	2	2	2	1	2	2	2	2	17	2. boyfriend	0	0	0			1	1. yes	7	15	1. alway	0. never had sex	2								0		2. no	2. no	2. no		15	2
3273	2. KPC	55	4. Karaoke	2. No	19	5	3. Divorced	3	1	2	2	2	2	1	2	1	2	2	2	2	15	2. boyfriend	0	1	0			0					0. never had sex	1	30	9	1. yes	1. alway	1. alway	2		2		2. no	2. no	2. no		5	2
2052	8. PSN	52	4. Karaoke	2. No	20	2	0. Never	60	2	3	2	2	2	1	2	2	2	2	2	2	16	2. boyfriend	1	1	0			2	1. yes	6	18	2. frequent	2. frequent	1	2	2	1. yes	2. frequent	2. frequent	1	2. frequent	2		2. no	2. no	2. no		5	1
3154	4. BTB	64	2. Freelance	2. No	37	9	1. Married	444	0	36	2	2	2	1	2	2	2	2	2	2	18	1. husband	2	4	2	1	1. private clinic	0					4. never use	1	0	0	1. yes	0. never had sex	1. alway	2		2		2. no	2. no	2. no		7	2
2250	1. PNP	44	4. Karaoke	2. No	33	9	1. Married	204	0	24	2	2	2	2	2	2	2	2	1	2	29	1. husband	1	0	1	12	3. health center/hospital	0					4. never use	2								0		2. no	2. no	0. no had sex		5	2
1193	12. KCN	3	4. Karaoke	2. No	18	8	0. Never	2	1	2	2	2	2	2	2	2	2	2	2	1	0							1	2. no				0. never had sex	0														96	1
3124	4. BTB	89	4. Karaoke	2. No	31	7	1. Married	372	0	18	2	2	2	2	2	2	2	2	2	1	20	1. husband	2	2	2	12	1. private clinic	0					4. never use	1	15	3	1. yes	1. alway	1. alway	2		0		2. no	2. no	0. no had sex		3	2
830	16. PVH	12	4. Karaoke	2. No	27	8	3. Divorced	324	0	12	2	2	2	1	2	2	2	2	2	2	19	1. husband	1	1	1	7	5. pharmacie	1	1. yes	1	1	4. never use	0. never had sex	1	1	1	1. yes	1. alway	1. alway	2		1	1. alway	2. no	2. no	1. yes	5. be faithfull	14	2
1553	6. SRP	65	4. Karaoke	2. No	21	5	4. Living with partner	6	6	6	2	2	2	1	2	2	2	2	2	2	17	3. client	2	0	2	2	5. pharmacie	2	1. yes	3	9	3. sometime	3. sometime	1	0	0	2. no	0. never had sex	0. never had sex	2		2		2. no	2. no	1. yes	5. be faithfull	2	2
3473	1. PNP	2	2. Freelance	2. No	33	3	2. Married not living together	120	0	96	2	2	2	2	2	2	2	2	1	2	18	1. husband	1	2	1	12	1. private clinic	0					4. never use	1	7	1	1. yes	1. alway	1. alway	1	1. alway	0		2. no	2. no	2. no		2	2
456	17. PLN	2	4. Karaoke	2. No	20	2	0. Never	36	1	36	2	2	2	1	2	2	2	2	2	2	18	2. boyfriend	3	0	3	6	1. private clinic	1	1. yes	0	3	1. alway	0. never had sex	1	3	0	1. yes	1. alway	1. alway	1	1. alway	0		2. no	2. no	2. no		1	2
923	10. KDL	33	3. beer girl	2. No	18	5	4. Living with partner	2	2	2	2	2	2	2	2	2	2	2	2	1	18	1. husband	0	0	0			0					1. alway	2								0		2. no	2. no	2. no		4	1
2278	1. PNP	316	4. Karaoke	2. No	28	8	1. Married	120	0	48	2	2	2	2	2	2	2	2	2	1	23	1. husband	2	1	1	12	1. private clinic	0					4. never use	2								0		2. no	2. no	0. no had sex		4	2
1224	12. KCN	7	4. Karaoke	2. No	25	11	0. Never	1	1	1	2	2	2	2	2	2	2	2	2	1	20	2. boyfriend	0	0	0			1	1. yes	3	3	1. alway	0. never had sex	2								0		2. no	2. no	2. no		10	2
44	11. KTH	8	4. Karaoke	2. No	20	9	0. Never	264	0	42	2	2	2	1	2	2	2	2	2	2	18	2. boyfriend	1	0	1	16	1. private clinic	1	1. yes	2	7	4. never use	0. never had sex	0														3	2
1319	6. SRP	120	4. Karaoke	2. No	31	6	3. Divorced	372	0	18	2	2	2	2	2	2	2	2	2	1	18	1. husband	2	2	0			0					0. never had sex	0														4	1
326	18. RTK	1	4. Karaoke	2. No	22	9	0. Never	3	1	3	2	2	2	2	2	1	2	2	2	2	20	2. boyfriend	1	0	1	2	1. private clinic	1	1. yes	2	6	1. alway	1. alway	1	0	0	1. yes	1. alway	1. alway	1	1. alway	1	2. frequent	2. no	2. no	2. no		4	2
1819	5. BMC	11	4. Karaoke	2. No	29	8	3. Divorced	216	1	1	2	2	2	2	2	2	2	2	2	1	18	2. boyfriend	0	0	0			1	1. yes	6	6	4. never use	0. never had sex	2								0		2. no	2. no	1. yes	5. be faithfull	1	1
121	9. PST	6	4. Karaoke	2. No	23	4	0. Never	276	0	7	2	2	2	2	2	2	2	2	2	1	17	2. boyfriend	3	0	3	1	1. private clinic	1	1. yes	3	9	4. never use	0. never had sex	1	1	0	2. no	0. never had sex	1. alway	2		0		0. no sexual	0. no had sex	2. no		5	1
1833	5. BMC	4	4. Karaoke	2. No	20	3	4. Living with partner	1	2	1	2	2	2	2	2	2	2	2	1	2	19	2. boyfriend	0	0	0			1	1. yes	1	2	1. alway	4. never use	1	1	1	1. yes	1. alway	1. alway	2		2		2. no	2. no	2. no		5	1
3064	6. SRP	2	2. Freelance	2. No	29	7	3. Divorced	12	0	5	2	2	2	2	2	2	2	2	2	1	23	1. husband	0	0	0			1	1. yes	8	24	1. alway	0. never had sex	1	3	0	1. yes	1. alway	1. alway	2		1	4. never use	2. no	2. no	1. yes	5. be faithfull	7	2
3450	1. PNP	7	2. Freelance	2. No	29	5	1. Married	420	0	3	2	2	2	2	2	1	2	2	2	2	25	1. husband	4	3	1	1	3. health center/hospital	3	1. yes	10	15	3. sometime	4. never use	1	6	2	1. yes	3. sometime	2. frequent	1	3. sometime	1	2. frequent	2. no	2. no	1. yes	2. he persuaded me not use condom	3	2
986	14. KSP	2	4. Karaoke	2. No	23	9	0. Never	36	1	36	2	2	2	2	2	2	2	2	2	1	17	2. boyfriend	1	0	1	2	5. pharmacie	5	1. yes	4	10	4. never use	0. never had sex	2								0		2. no	2. no	1. yes	5. be faithfull	4	2
648	7. KHK	13	1. Formerbrothel	2. No	24	0	0. Never	48	0	48	2	2	2	2	2	2	1	2	2	2	20	1. husband	1	1	0			0					1. alway	1	1	1	1. yes	1. alway	1. alway	2		0		2. no	2. no	2. no		3	2
1303	6. SRP	94	4. Karaoke	2. No	31	5	1. Married	372	0	9	2	1	2	2	2	2	2	2	2	2	19	1. husband	5	2	3	60	5. pharmacie	0					4. never use	2								0		2. no	2. no	0. no had sex		7	1
95	11. KTH	12	4. Karaoke	2. No	30	7	1. Married	6	2	6	2	2	2	1	2	2	2	2	2	2	22	1. husband	0	0	0			0					4. never use	2								0		2. no	2. no	1. yes	5. be faithfull	3	1
3369	8. PSN	60	2. Freelance	2. No	20	6	0. Never	15	0	7	2	2	2	2	2	2	2	2	2	1	19	3. client	0	0	0			0					0. never had sex	1	0	0	1. yes	0. never had sex	1. alway	2		0		2. no	1. yes	2. no		4	2
758	16. PVH	5	4. Karaoke	2. No	38	0	3. Divorced	36	0	36	2	2	2	2	2	2	2	2	2	1	17	1. husband	0	4	0			0					0. never had sex	1	1	0	1. yes	0. never had sex	1. alway	2		0		2. no	2. no	2. no		5	2
854	10. KDL	9	4. Karaoke	2. No	25	5	3. Divorced	12	0	12	2	2	2	2	2	2	2	2	2	1	18	1. husband	0	1	0			0					0. never had sex	1	1	0	1. yes	1. alway	1. alway	2		0		2. no	2. no	2. no		4	2
1036	14. KSP	7	4. Karaoke	2. No	25	7	0. Never	24	1	24	2	2	2	2	2	2	2	2	2	1	25	2. boyfriend	0	0	0			1	1. yes	3	10	1. alway	1. alway	2								0		2. no	2. no	2. no		3	2
2238	1. PNP	5	4. Karaoke	2. No	30	3	3. Divorced	2	0	2	2	2	2	2	2	2	2	2	1	2	21	1. husband	0	0	0			0					0. never had sex	2								0		2. no	2. no	0. no had sex		96	1
578	3. PVG	7	5. Beergarden	2. No	27	10	3. Divorced	5	2	5	2	2	2	2	2	2	2	2	1	2	18	1. husband	0	1	0			1	1. yes	3	8	1. alway	0. never had sex	2								1	3. sometime	2. no	2. no	1. yes	5. be faithfull	10	2
637	7. KHK	13	4. Karaoke		19	7	0. Never	4	1	4	2	2	2	2	2	1	2	2	2	2	18	3. client	0	0	0			2	2. no				0. never had sex	1	1	1	1. yes	1. alway	1. alway	1	1. alway	1	0. never had sex	2. no	2. no	2. no		10	2
129	9. PST	4	4. Karaoke	2. No	20	0	0. Never	11	0	11	2	2	2	2	2	2	2	2	2	1	20	3. client	0	0	0			1	1. yes	3	3	1. alway	0. never had sex	1	40	9	1. yes	1. alway	1. alway	2		0		2. no	2. no	2. no		2	2
1244	12. KCN	11	4. Karaoke	2. No	29	7	3. Divorced	348	0	48	2	2	2	2	2	2	2	2	2	1	19	2. boyfriend	1	1	1	10	5. pharmacie	1	1. yes	3	6	4. never use	0. never had sex	1	7	6	1. yes	1. alway	1. alway	2		0		2. no	2. no	1. yes		3	2
2137	1. PNP	537	4. Karaoke	2. No	30	7	0. Never	192	0	60	2	1	2	2	2	2	2	2	2	2	24	2. boyfriend	0	0	0			0					0. never had sex	0														96	2
586	3. PVG	9	4. Karaoke	2. No	28	8	0. Never	336	0	60	2	2	2	1	2	2	2	2	2	2	27	3. client	2	0	2	4	1. private clinic	0					0. never had sex	1	1	1	1. yes	1. alway	1. alway	2		0		2. no	2. no	2. no		3	2
1320	6. SRP	120	4. Karaoke	2. No	19	5	0. Never	2	1	1	2	2	2	2	2	2	2	2	2	1	0							0					0. never had sex	0														96	1
918	10. KDL	33	4. Karaoke	2. No	21	4	2. Married not living together	1	2	1	2	2	2	2	2	2	2	2	1	2	19	2. boyfriend	0	0	0			1	1. yes	1	1	4. never use	4. never use	2								0		2. no	2. no	1. yes	5. be faithfull		1
852	10. KDL	9	4. Karaoke	2. No	22	9	4. Living with partner	36	2	3	2	2	2	2	2	2	2	2	2	1	17	2. boyfriend	0	0	0			1	1. yes	3	9	4. never use	4. never use	2								0		2. no	2. no	2. no		10	1
555	3. PVG	1	4. Karaoke	2. No	28	7	3. Divorced	20	0	20	2	2	2	2	2	2	2	2	2	1	19	1. husband	0	1	0			1	1. yes	0	0	0. never had sex	0. never had sex	0														7	2
313	15. OMC	7	4. Karaoke	2. No	22	5	4. Living with partner	2	1	2	2	2	2	2	2	1	2	2	2	2	19	2. boyfriend	1	0	1	24	5. pharmacie	2	1. yes	5	15	1. alway	0. never had sex	2								0		2. no	2. no	2. no		4	1
2166	1. PNP	392	1. Formerbrothel	2. No	37	0	3. Divorced	5	0	2	2	2	2	2	2	2	2	2	2	1	23	1. husband	0	2	0			0					0. never had sex	1	1	0	1. yes	1. alway	1. alway	2		0		2. no	2. no	2. no		7	2
3455	1. PNP	7	2. Freelance	2. No	45	10	3. Divorced	480	0	120	2	2	2	2	2	2	2	2	2	1	18	1. husband	3	7	0			3	1. yes	5	15	1. alway	1. alway	1	5	3	1. yes	1. alway	1. alway	2		0		2. no	2. no	2. no		7	2
3274	2. KPC	55	4. Karaoke	2. No	23	3	3. Divorced	5	1	5	2	2	2	2	2	2	2	2	2	1	20	1. husband	0	1	0			0					0. never had sex	2								2		2. no	2. no	2. no		5	2
363	18. RTK	14	4. Karaoke	2. No	28	9	3. Divorced	4	0	4	2	2	2	2	2	2	2	2	1	2	24	1. husband	0	0	0			1	1. yes	3	10	4. never use	0. never had sex	1	3	0	1. yes	1. alway	1. alway	2		1	4. never use	2. no	1. yes	1. yes	1. he didn't have a STD/HIV	4	2
220	15. OMC	1	4. Karaoke	2. No	19	7	0. Never	1	1	1	2	2	2	2	2	2	2	2	2	1	0							0					0. never had sex	0														96	1
1865	5. BMC	25	4. Karaoke	2. No	27	5	4. Living with partner	12	0	1	2	2	2	1	2	2	2	2	2	2	20	2. boyfriend	0	0	0			2	1. yes	2	5	4. never use	0. never had sex	2								0		2. no	2. no	1. yes	1. he didn't have a STD/HIV	15	1
1800	5. BMC	11	4. Karaoke	2. No	22	4	4. Living with partner	264	1	1	2	2	2	2	2	2	2	2	2	1	18	1. husband	0	1	0			1	2. no				4. never use	1	2	2	2. no	0. never had sex	0. never had sex	2		0		2. no	2. no	0. no had sex		3	1
798	16. PVH	1	4. Karaoke	2. No	23	6	3. Divorced	8	1	8	2	2	2	2	2	2	2	2	2	1	18	1. husband	2	0	2	1	5. pharmacie	1	1. yes	3	9	4. never use	0. never had sex	1	3	1	1. yes	1. alway	1. alway	2		0		2. no	2. no	1. yes	5. be faithfull	5	2
430	17. PLN	1	1. Formerbrothel	2. No	32	4	3. Divorced	36	1	2	2	2	2	2	2	2	2	2	1	2	25	1. husband	3	1	2	12	1. private clinic	1	1. yes	5	10	1. alway	0. never had sex	1	20	4	1. yes	1. alway	1. alway	1	1. alway	0		2. no	2. no	1. yes	5. be faithfull	3	2
837	16. PVH	13	4. Karaoke	2. No	25	0	3. Divorced	1	1	1	2	2	2	2	2	2	2	2	1	2	18	1. husband	2	1	2	2	3. health center/hospital	1	1. yes	0	0	0. never had sex	0. never had sex	1	1	1	1. yes	1. alway	2. frequent	2		0		2. no	2. no	1. yes	5. be faithfull	4	1
166	9. PST	2	4. Karaoke	2. No	21	6	0. Never	6	2	6	2	2	2	2	2	2	2	2	2	1	0							0					0. never had sex	0														96	1
1997	2. KPC	21	4. Karaoke	2. No	33	9	1. Married	180	1	15	2	2	2	2	2	2	2	2	1	2	17	1. husband	4	4	0			0					4. never use	2								2		2. no	2. no	2. no		3	2
2536	1. PNP	595	4. Karaoke	2. No	24	3	1. Married	6	0	6	2	2	2	2	2	2	2	2	2	1	18	1. husband	0	2	0			0					4. never use	2								0		2. no	2. no	0. no had sex		7	1
761	16. PVH	5	4. Karaoke	2. No	32	0	3. Divorced	3	1	3	2	2	2	2	2	2	2	2	1	2	18	1. husband	3	3	0			1	1. yes	3	9	4. never use	4. never use	1	4	0	2. no	0. never had sex	0. never had sex	2		0		2. no	2. no	1. yes		3	2
1264	6. SRP	146	4. Karaoke	2. No	18	11	0. Never	216	0	6	2	2	2	2	2	1	2	2	2	2	18	2. boyfriend	0	0	0			2	1. yes	0	0	0. never had sex	0. never had sex	2								1	3. sometime	2. no	2. no	1. yes		4	2
657	7. KHK	11	4. Karaoke	2. No	26	0	0. Never	120	0	4	2	2	2	2	2	2	2	2	1	2	23	1. husband	1	0	1	2	1. private clinic	2	1. yes	3	6	4. never use	4. never use	1	0	0	1. yes	0. never had sex	0. never had sex	2		1	4. never use	2. no	2. no	1. yes	5. be faithfull	7	2
296	15. OMC	6	4. Karaoke	2. No	24	3	0. Never	6	1	6	2	2	2	1	2	2	2	2	2	2	19	2. boyfriend	0		0			2	1. yes	2	6	1. alway	0. never had sex	1	1	1	1. yes	1. alway	1. alway	2		0		1. yes	2. no	2. no		6	2
410	18. RTK	11	4. Karaoke	2. No	25	6	3. Divorced	12	1	12	2	2	2	2	2	2	2	2	1	2	19	1. husband	0	1	0			1	1. yes	4	7	4. never use	4. never use	2								2		2. no	2. no	1. yes	5. be faithfull	5	1
57	11. KTH	10	4. Karaoke	2. No	24	2	1. Married	60	2	60	2	2	2	1	2	1	2	2	2	2	18	1. husband	2	1	1	24	1. private clinic	0					2. frequent	1	2	2	1. yes	1. alway	1. alway	2		0		2. no	2. no	2. no		96	2
2443	1. PNP	276	4. Karaoke	2. No	21	7	3. Divorced	48	0	3	2	2	2	2	2	1	2	2	2	2	19	1. husband	0	0	0			1	1. yes	4	10	3. sometime	0. never had sex	1	1	0	1. yes	1. alway	1. alway	1	2. frequent	1	1. alway	2. no	2. no	1. yes	5. be faithfull	7	1
2249	1. PNP	44	4. Karaoke	2. No	29	9	1. Married	2	1	1	2	2	2	2	2	2	2	2	2	1	20	1. husband	0	0	0			0					4. never use	0														7	2
1241	12. KCN	11	5. Beergarden	2. No	28	5	3. Divorced	60	0	12	2	2	2	1	2	2	2	2	2	2	20	1. husband	1	2	1	3	5. pharmacie	10	1. yes	2	6	3. sometime	0. never had sex	2								1	1. alway	2. no	2. no	1. yes	5. be faithfull	10	2
3345	8. PSN	60	2. Freelance	2. No	21	4	3. Divorced	2	1	1	2	2	2	2	2	2	2	2	1	2	20	1. husband	1	0	1	12	1. private clinic	1	1. yes	1	1	1. alway	2. frequent	1	8	2	1. yes	1. alway	1. alway	2		2		2. no	2. no	2. no		96	1
1499	6. SRP	11	5. Beergarden	2. No	19	9	3. Divorced	1	0	1	2	2	2	2	2	1	2	2	2	2	15	1. husband	1	1	1	1	3. health center/hospital	4	1. yes	5	15	2. frequent	0. never had sex	1	4	4	1. yes	2. frequent	2. frequent	1	2. frequent	1	2. frequent	2. no	2. no	2. no		5	1
3024	6. SRP		4. Karaoke	2. No	34	5	1. Married	408	0	36	2	2	2	2	2	2	2	2	2	1	21	1. husband	8	2	6	7	1. private clinic	0					4. never use	1	4	4	1. yes	2. frequent	2. frequent	2		0		2. no	2. no	1. yes		4	1
2514	1. PNP	334	4. Karaoke	2. No	25	8	0. Never	120	3	2	2	2	2	2	2	1	2	2	2	2	0							3	2. no				0. never had sex	0														0	1
3086	4. BTB	84	2. Freelance	2. No	35	5	3. Divorced	36	3	24	2	2	2	2	2	2	2	2	2	1	18	1. husband	2	4	0			4	1. yes	5	18	2. frequent	0. never had sex	1	2	2	1. yes	2. frequent	2. frequent	1	2. frequent	1	2. frequent	2. no	2. no	2. no		10	2
808	16. PVH	1	4. Karaoke	2. No	20	8	0. Never	12	0	12	2	2	2	2	2	2	2	2	2	1	17	5. other	0	0	0			0					0. never had sex	2								1	1. alway	2. no	2. no	2. no		3	2
74	11. KTH	11	4. Karaoke	2. No	26	2	0. Never	24	0	3	2	2	2	1	2	1	2	2	2	2		2. boyfriend	0	0	0			1	1. yes	0	0	0. never had sex	0. never had sex	2								0		0. no sexual	0. no had sex	0. no had sex		0	2
2359	1. PNP	75	4. Karaoke	2. No	19	9	0. Never	60	0	3	2	2	2	2	2	1	2	2	2	2	16	3. client	0	0	0			3	2. no				0. never had sex	1	3	1	1. yes	3. sometime	3. sometime	1	4. never use	1	4. never use	2. no	2. no	1. yes	3. he force me not use condom	4	1
1810	5. BMC	11	4. Karaoke	2. No	21	4	4. Living with partner	36	1	36	2	2	2	1	2	2	2	2	2	2	18	1. husband	1	0	1	17	1. private clinic	0					4. never use	2								0		2. no	2. no	2. no		5	2
1430	6. SRP	89	4. Karaoke	2. No	24	6	0. Never	288	0	3	2	2	2	2	2	1	2	2	2	2	21	2. boyfriend	0	0	0			0					0. never had sex	2								0		2. no	2. no	0. no had sex		96	1
606	3. PVG	9	4. Karaoke	2. No	18	1	0. Never	14	3	14	2	2	2	2	2	2	2	2	1	2	0							1	2. no				0. never had sex	2								0		0. no sexual	0. no had sex	0. no had sex		96	2
678	7. KHK	5	4. Karaoke	2. No	20	3	0. Never	24	0	12	2	2	2	2	2	1	2	2	2	2	19	2. boyfriend	3	0	3	7	5. pharmacie	1	1. yes	1	1	4. never use	0. never had sex	1	1	0	1. yes	1. alway	1. alway	2		0		2. no	2. no	1. yes	5. be faithfull	7	2
1032	14. KSP	7	4. Karaoke	2. No	27	3	3. Divorced	1	1	1	2	2	2	2	2	2	2	2	2	1	18	1. husband	0	1	0			0					4. never use	2								2		2. no	2. no	2. no		3	1
745	16. PVH	8	4. Karaoke	2. No	30	9	3. Divorced	5	1	5	1	2	2	2	2	2	2	2	2	2	23	1. husband	0	0	0			2	1. yes	10	25	4. never use	0. never had sex	1	1	1	1. yes	1. alway	1. alway	2		0		2. no	2. no	2. no		3	2
1572	6. SRP	67	4. Karaoke	2. No	33	7	3. Divorced	48	0	18	2	2	2	2	2	2	2	2	2	1	21	1. husband	0	0	0			1	1. yes	5	15	4. never use	0. never had sex	1	1	0	1. yes	1. alway	1. alway	1	1. alway	1	4. never use	2. no	2. no	1. yes	5. be faithfull	10	2
2525	1. PNP	595	4. Karaoke	2. No	24	7	0. Never	70	0	36	2	2	2	1	2	2	2	2	2	2	19	2. boyfriend	1	0	1	12	5. pharmacie	3	1. yes	2	3	3. sometime	0. never had sex	2								1	1. alway	2. no	1. yes	2. no		3	2
996	14. KSP	8	5. Beergarden	2. No	23	5	3. Divorced	11	0	11	2	2	2	2	2	2	2	2	2	1	17	1. husband	1	1	0			1	1. yes	1	2	3. sometime	0. never had sex	1	2	0	2. no	3. sometime	3. sometime	1	4. never use	0		2. no	2. no	1. yes	4. he offered more money	0	2
3089	4. BTB	81	2. Freelance	2. No	32	0	0. Never	84	1	84	2	2	2	2	2	2	2	2	2	1	25	2. boyfriend	0	3	0			0					0. never had sex	1	5	1	1. yes	1. alway	1. alway	1	1. alway	0		2. no	2. no	2. no		6	2
802	16. PVH	1	5. Beergarden	2. No	28	12		6	0	1	2	2	2	2	2	2	2	2	2	1	17	5. other	3	0	3	3	1. private clinic	1	1. yes	15	15	3. sometime	0. never had sex	1	1	0	2. no	1. alway	1. alway	1	1. alway	0		2. no	2. no	1. yes		3	1
1543	6. SRP	65	4. Karaoke	2. No	37	7	2. Married not living together	120	0	3	2	2	2	2	2	2	2	2	2	1	24	2. boyfriend	0	1	0			0					0. never had sex	2														96	1
1073	13. TKO	9	4. Karaoke	2. No	27	7	0. Never	24	0	1	2	2	2	2	2	2	2	2	2	1	24	2. boyfriend	1	0	1	28	1. private clinic	3	1. yes	2	3	1. alway	0. never had sex	1	2	0	1. yes	1. alway	1. alway	2		0		2. no	2. no	1. yes	5. be faithfull	12	2
309	15. OMC	7	4. Karaoke	2. No	21	4	3. Divorced	38	0	18	2	2	2	1	2	2	2	2	1	2	17	2. boyfriend	2	1	1	4	5. pharmacie	2	1. yes	5	5	4. never use	3. sometime	2								1	1. alway	2. no	2. no	1. yes		96	1
3046	6. SRP	159	2. Freelance	2. No	35	0	3. Divorced	264	0	16	2	2	2	1	2	2	2	2	2	2	13	4. abuse	2	0	0			20	1. yes	0	6	4. never use	0. never had sex	1	1	0	1. yes	1. alway	1. alway	1	4. never use	1	4. never use	1. yes	1. yes	1. yes	2. he persuaded me not use condom	0	2
833	16. PVH	13	4. Karaoke	2. No	38	5	3. Divorced	24	0	24	2	2	2	2	2	2	2	2	1	2	18	1. husband	0	3	0			1	1. yes	3	10	3. sometime	3. sometime	1	1	1	1. yes	1. alway	1. alway	1	1. alway	1	4. never use	2. no	2. no	1. yes	2. he persuaded me not use condom	4	1
2036	8. PSN	28	3. beer girl	2. No	23	6	1. Married	120	0	3	2	2	2	2	2	2	2	2	2	1	18	1. husband	0	0	0			0					4. never use	2								0		2. no	2. no	2. no		2	1
859	10. KDL	9	2. Freelance	2. No	23	12	0. Never	166	0	36	2	2	2	2	2	2	2	2	1	2	18	2. boyfriend	0	0	0			1	1. yes	0	4	1. alway	0. never had sex	1	2	0	1. yes	0. never had sex	1. alway	1	1. alway	0		2. no	2. no	2. no		15	2
1771	4. BTB	35	4. Karaoke	2. No	23	7	3. Divorced	24	2	2	2	2	2	1	2	2	2	2	2	2	18	1. husband	1	2	1	2	5. pharmacie	3	1. yes	1	3	4. never use	0. never had sex	1	2	1	1. yes	1. alway	1. alway	2		1	4. never use	2. no	2. no	1. yes	5. be faithfull	6	2
3143	4. BTB	89	2. Freelance	2. No	24	3	1. Married	288	0	5	2	2	2	1	2	2	2	2	2	2	19	1. husband	0	1	0			1	1. yes	3	9	1. alway	4. never use	1	1	1	1. yes	3. sometime	3. sometime	2		1	3. sometime	2. no	2. no	1. yes	4. he offered more money	4	2
1401	6. SRP	115	4. Karaoke	2. No	30	6	3. Divorced	36	0	24	2	2	2	2	2	2	2	2	2	1	24	1. husband	0	1	0			0					0. never had sex	1	1	0	1. yes	1. alway	1. alway	1	1. alway	0		2. no	1. yes	2. no		3	1
203	9. PST	8	4. Karaoke	2. No	23	10	0. Never	6	1	6	2	2	2	2	2	2	2	2	1	2	19	2. boyfriend	0	0	0			1	1. yes	10	20	4. never use	0. never had sex	2								0		2. no	2. no	1. yes	5. be faithfull	7	2
1418	6. SRP	89	5. Beergarden	2. No	27	7	3. Divorced	72	0	36	2	2	2	2	2	2	2	2	2	1	21	1. husband	0	0	0			1	1. yes	4	4	4. never use	0. never had sex	2								0		2. no	2. no	1. yes	5. be faithfull	6	1
3370	8. PSN	60	2. Freelance	2. No	28	0	0. Never	240	0	24	2	2	2	2	2	2	2	2	2	1	21	1. husband	3	2	1	7	1. private clinic	1	1. yes	5	16	1. alway	0. never had sex	1	2	1	1. yes	1. alway	1. alway	2		2		2. no	2. no	2. no		10	2
3467	1. PNP	1	5. Beergarden	2. No	21	8	0. Never	36	0	24	2	2	2	2	2	2	2	2	2	1	17	2. boyfriend	0	0	0			1	1. yes	6	10	4. never use	0. never had sex	0														7	2
2224	1. PNP	133	4. Karaoke	2. No	30	5	3. Divorced	36	0	24	2	2	2	2	2	2	2	2	1	2	20	1. husband	0	1	0			1					0. never had sex	1	0	0	1. yes	0. never had sex	1. alway	2		0		2. no	2. no	2. no		7	2
3515	1. PNP	16	2. Freelance	2. No	24	0	1. Married	36	2	1	2	1	2	2	2	2	2	2	2	2	18	1. husband	0	1	0			0					4. never use	1	5	1	1. yes	1. alway	1. alway	2		0		2. no	2. no	2. no		7	2
1963	2. KPC	15	4. Karaoke	2. No	23	7	0. Never	3	0	3	2	2	2	2	2	2	2	2	1	2	22	3. client	0	0	0			0					0. never had sex	1	1	1	1. yes	1. alway	1. alway	2		2		2. no	2. no	2. no		96	2
1136	13. TKO	2	4. Karaoke	2. No	26	8	2. Married not living together	1	0	1	2	2	2	2	2	2	2	2	2	1	20	1. husband	0	2	0			0					4. never use	2								0		2. no	2. no	2. no		0	1
3052	6. SRP	15	2. Freelance	2. No	20	5	0. Never	11	2	1	2	2	2	2	2	2	2	2	1	2	19	3. client	1	0	1	1	4. NGO clinic	3	1. yes	3	9	4. never use	0. never had sex	1	1	0	1. yes	1. alway	1. alway	2		0		2. no	2. no	2. no		7	2
749	16. PVH	8	4. Karaoke	2. No	22	2	3. Divorced	3	1	3	2	2	2	2	2	2	2	2	2	1	17	1. husband	0	1	0			1	1. yes	8	24	4. never use	0. never had sex	1	1	0	1. yes	0. never had sex	1. alway	2		0		2. no	2. no	1. yes	5. be faithfull	7	2
2198	1. PNP	15	5. Beergarden	2. No	22	11	0. Never	12	1	5	2	2	2	2	2	2	2	2	2	1	20	2. boyfriend	0	0	0			0					0. never had sex	0														96	2
180	9. PST	4	4. Karaoke	2. No	31	0	3. Divorced	4	0	4	2	2	2	2	2	2	2	2	2	1	22	1. husband	0	0	0			1	1. yes	10	20	4. never use	0. never had sex	1	3	1	2. no	3. sometime	3. sometime	2		0		2. no	2. no	2. no		96	2
756	16. PVH	5	4. Karaoke	2. No	27	4	0. Never	72	0	1	2	2	2	2	2	2	2	2	2	1	25	2. boyfriend	0	0	0			1	1. yes	1	1	4. never use	0. never had sex	1	2	0	1. yes	1. alway	1. alway	1	0. never had sex	0		2. no	2. no	1. yes	5. be faithfull	5	2
3256	5. BMC	48	4. Karaoke	2. No	23	0	0. Never	24	1	24	2	2	2	2	2	2	2	2	2	1	0							0					0. never had sex	2								0		0. no sexual	0. no had sex	0. no had sex		96	1
127	9. PST	4	4. Karaoke	2. No	20	4	0. Never	10	0	10	2	2	2	2	2	2	2	2	1	2	18	2. boyfriend	0	0	0			0					0. never had sex	1	5	3	1. yes	1. alway	1. alway	1	1. alway	0		2. no	2. no	2. no		96	2
937	10. KDL	15	5. Beergarden	2. No	36	0	4. Living with partner	60	0	36	2	2	2	2	2	2	2	2	2	1	18	2. boyfriend	1	0	1	24	4. NGO clinic	1	2. no				4. never use	1	0	0	1. yes	0. never had sex	0. never had sex	2		0		2. no	2. no	1. yes	2. he persuaded me not use condom	7	2
1809	5. BMC	11	4. Karaoke	2. No	31	7	3. Divorced	7	1	7	2	2	2	2	2	2	2	2	1	2	17	1. husband	0	2	0			4	1. yes	1	1	3. sometime	0. never had sex	1	3	2	1. yes	1. alway	1. alway	2		0		2. no	2. no	1. yes	1. he didn't have a STD/HIV	2	2
887	10. KDL	33	5. Beergarden	2. No	35	5	1. Married	416	1	6	2	2	2	2	2	2	2	2	1	2	18	1. husband	4	3	1	1	1. private clinic	0					4. never use	2								0		2. no	2. no	1. yes	5. be faithfull	96	2
2234	1. PNP	423	4. Karaoke	2. No	25	7	0. Never	84	0	12	2	2	2	2	2	2	2	2	1	2	21	2. boyfriend	0	0	0			1	1. yes	10	28	1. alway	0. never had sex	0														15	2
1181	12. KCN	3	4. Karaoke	2. No	19	7	0. Never	228	0	4	2	2	2	2	2	2	2	2	2	1	19	3. client	0	0	0			2	2. no				0. never had sex	1	2	2	1. yes	1. alway	3. sometime	2		0		2. no	2. no	1. yes		7	2
2468	1. PNP	218	4. Karaoke	2. No	19	5	0. Never	1	0	1	2	2	2	2	2	2	2	2	2	1	18	2. boyfriend	0	0	0			1	1. yes	2	2	1. alway	0. never had sex	2								0		2. no	2. no	2. no		15	2
3270	2. KPC	54	3. beer girl	2. No	36	6	3. Divorced	432	0	7	2	2	2	1	2	2	2	2	2	2	29	1. husband	0	1	0			0					0. never had sex	2								0		0. no sexual	0. no had sex	0. no had sex		7	2
786	16. PVH	1	5. Beergarden	2. No	26	7	1. Married	1	1	1	2	2	2	2	2	2	2	2	1	2	21	1. husband	0	2	0			0					4. never use	2								0		2. no	2. no	0. no had sex		7	1
3130	4. BTB	89	2. Freelance	2. No	29	8	3. Divorced	348	0	24	2	2	2	1	2	2	2	2	2	2	17	1. husband	2	1	1	2	1. private clinic	1	1. yes	5	10	4. never use	0. never had sex	2								2		2. no	2. no	2. no		10	2
2395	1. PNP	218	4. Karaoke	2. No	22	7	3. Divorced	24	0	18	2	2	2	2	1	2	2	2	2	2	15	2. boyfriend	0	0	0			1	1. yes	4	2	4. never use	0. never had sex	1	1	1	1. yes	3. sometime	3. sometime	2		1	4. never use	2. no	2. no	1. yes	5. be faithfull	7	2
2549	14. KSP	13	4. Karaoke	2. No	30	4	3. Divorced	360	0	48	2	2	2	1	2	2	2	2	2	2	17	1. husband	3	3	0			1	1. yes	2	6	4. never use	0. never had sex	2								0		2. no	2. no	1. yes	5. be faithfull	5	2
150	9. PST	3	5. Beergarden	2. No	18	4	0. Never	7	0	7	2	2	2	2	2	2	2	2	2	1	0							0					0. never had sex	0														96	2
1213	12. KCN	1	4. Karaoke	2. No	22	7	3. Divorced	264	0	6	2	2	2	2	2	2	2	2	2	1	18	1. husband	0	3	0			0					0. never had sex	2								0		2. no	2. no	2. no		96	2
3570	1. PNP	19	2. Freelance	2. No	36	0	3. Divorced	50	0	36	2	2	2	2	2	2	2	2	2	1	17	1. husband	2	2	2	5	4. NGO clinic	0					4. never use	1	4	2	1. yes	1. alway	1. alway	1	1. alway	0		2. no	2. no	2. no		12	2
444	17. PLN	1	5. Beergarden	2. No	24	7	0. Never	5	0	5	2	2	2	2	2	2	2	2	2	1	0							2	2. no				0. never had sex	0														0	1
1250	12. KCN	7	4. Karaoke	2. No	26	10	0. Never	36	0	36	2	2	2	2	2	2	2	2	2	1	24	2. boyfriend	2	0	2	3	3. health center/hospital	1	1. yes	2	10	4. never use	0. never had sex	1	1	1	1. yes	1. alway	1. alway	2		0		2. no	2. no	1. yes	1. he didn't have a STD/HIV	7	2
1007	14. KSP	13	4. Karaoke	2. No	23	8	0. Never	48	0	48	2	2	2	2	2	1	2	2	2	2	18	2. boyfriend	2	0	2	10	5. pharmacie	1	1. yes	8	16	4. never use	0. never had sex	2								0		2. no	2. no	1. yes	5. be faithfull	10	1
1195	12. KCN	3	4. Karaoke	2. No	36	1	4. Living with partner	5	1	5	2	2	2	2	2	2	2	2	2	1	16	1. husband	0	0	0			0					4. never use	2								0		2. no	2. no	0. no had sex		3	2
949	14. KSP	5	4. Karaoke	2. No	27	6	3. Divorced	81	0	3	2	2	2	2	2	2	2	2	1	2	18	1. husband	2	1	1	48	3. health center/hospital	1	1. yes	2	6	4. never use	0. never had sex	1	2	1	1. yes	1. alway	1. alway	1	1. alway	1	4. never use	2. no	2. no	1. yes	5. be faithfull	3	2
1158	12. KCN	9	5. Beergarden	2. No	24	9	0. Never	6	1	6	2	2	2	2	2	2	2	2	2	1	0							1	2. no				0. never had sex	0														96	1
574	3. PVG	7	4. Karaoke	2. No	18	6	0. Never	3	1	3	2	2	2	2	2	2	2	2	2	1	17	2. boyfriend	0	0	0			2	1. yes	1	4	1. alway	0. never had sex	2								0		2. no	2. no	2. no		7	1
1750	4. BTB	28	4. Karaoke	2. No	20	7	0. Never	12	1	12	2	2	2	1	2	1	2	2	2	2	0							0					0. never had sex	0														96	2
157	9. PST	2	4. Karaoke	2. No	21	3	0. Never	36	0	3	2	2	2	2	2	2	2	2	2	1	20	2. boyfriend	0	0	0			2	1. yes	0	1	1. alway	0. never had sex	2								0		2. no	2. no	2. no		4	2
1801	5. BMC	11	4. Karaoke	2. No	25	1	3. Divorced	300	0	1	2	2	2	2	2	2	2	2	2	1	18	1. husband	0	1	0			0					0. never had sex	1	1	0	1. yes	1. alway	1. alway	2		0		2. no	2. no	2. no		7	1
728	7. KHK	3	4. Karaoke	2. No	23	11	2. Married not living together	2	0	2	2	2	2	1	2	2	2	2	2	2	18	1. husband	1	1	1	2	1. private clinic	1	1. yes	2	6	1. alway	4. never use	2								2		2. no	2. no	2. no		15	2
1179	12. KCN	3	4. Karaoke	2. No	27	0	3. Divorced	36	0	36	2	2	2	2	2	2	2	2	2	1	17	1. husband	0	3	0			5	1. yes	3	15	3. sometime	0. never had sex	2								2		2. no	2. no	1. yes	5. be faithfull	5	2
1855	5. BMC	4	4. Karaoke	2. No	18	5	0. Never	1	2	1	2	2	2	2	2	2	2	2	2	1	15	2. boyfriend	0	0	0			2	1. yes	3	8	4. never use	0. never had sex	2								0		2. no	2. no	2. no		96	1
635	7. KHK	5	4. Karaoke	2. No	26	4	0. Never	44	1	5	2	2	2	1	2	2	2	2	2	2	18	2. boyfriend	2	0	2	4	1. private clinic	3	1. yes	1	2	3. sometime	0. never had sex	1	0	0	2. no	0. never had sex	1. alway	2		2		2. no	2. no	1. yes		0	2
1183	12. KCN	3	1. Formerbrothel	2. No	30	4	2. Married not living together	360	0	2	2	2	2	2	2	2	2	2	1	2	20	1. husband	1	0	1	1	5. pharmacie	0					3. sometime	2								0		2. no	2. no	0. no had sex		4	1
269	15. OMC	4	4. Karaoke	2. No	35	12	3. Divorced	6	1	5	2	2	2	2	2	2	2	2	2	1	19	1. husband	0	5				0					0. never had sex	1	1	0	1. yes	1. alway	1. alway	2		0		2. no	2. no	2. no		10	2
3493	1. PNP	25	2. Freelance	2. No	33	4	2. Married not living together	5	1	2	2	2	2	2	2	2	2	2	2	1	28	1. husband	0	0	0			0					0. never had sex	1	7	0	1. yes	1. alway	1. alway	2		0		2. no	2. no	2. no		97	2
3035	6. SRP		4. Karaoke	2. No	28	6	3. Divorced	12	0	12	2	2	2	2	2	2	2	2	2	1	17	1. husband	1	2	1	4	5. pharmacie	1	1. yes	4	12	4. never use	0. never had sex	1	3	0	1. yes	1. alway	1. alway	1	1. alway	0		2. no	2. no	1. yes		3	2
2286	1. PNP	307	4. Karaoke	2. No	30	8	3. Divorced	108	0	24	2	2	2	1	2	2	2	2	2	2	17	2. boyfriend	1	0	1	12	1. private clinic	1	1. yes	7	20	4. never use	0. never had sex	1	0	0	1. yes	1. alway	1. alway	2		0		2. no	2. no	2. no		6	2
3079	6. SRP	2	2. Freelance	2. No	29	3	0. Never	24	0	10	2	2	2	2	2	1	2	2	2	2	25	3. client	0	0	0			0					0. never had sex	1	1	1	1. yes	1. alway	1. alway	2		2		2. no	2. no	2. no		4	2
3198	5. BMC	43	4. Karaoke	2. No	26	0	3. Divorced	6	1	6	2	2	2	2	2	2	2	2	1	2	18	4. abuse	2	1	2	5	5. pharmacie	5	1. yes	3	8	4. never use	0. never had sex	2								0		2. no	2. no	2. no		7	1
3489	1. PNP	5	2. Freelance	2. No	28	2	0. Never	72	0	72	2	2	2	2	2	2	2	1	2	2	22	3. client	1	1	2	24	1. private clinic	0					0. never had sex	1	10	3	1. yes	2. frequent	2. frequent	2		0		1. yes	1. yes	1. yes	3. he force me not use condom	0	2
2168	1. PNP	392	1. Formerbrothel	2. No	27	12	2. Married not living together	60		2	2	2	2	2	2	2	2	2	2	1	18	1. husband	0	1	0			0					0. never had sex	0														21	2
3439	1. PNP	4	2. Freelance	2. No	27	7	3. Divorced	12	3	12	2	2	2	1	2	2	2	2	1	2	20	2. boyfriend	1	1	0			6	1. yes	0	1	1. alway	1. alway	1	3	0		1. alway	1. alway	2		0		2. no	2. no	2. no		7	2
1134	13. TKO	2	4. Karaoke	2. No	28	5	3. Divorced	336	0	36	2	2	2	2	2	2	2	2	1	2	17	1. husband	2	2	0			1	1. yes	2	6	4. never use	0. never had sex	1	0	0	1. yes	0. never had sex	1. alway	1	1. alway	1	1. alway	2. no	2. no	2. no		5	1
128	9. PST	4	2. Freelance	2. No	29	3	3. Divorced	1	0	1	2	2	2	2	2	2	2	2	2	1	22	1. husband	0	0	0			0					0. never had sex	1	10	2	1. yes	1. alway	1. alway	1	1. alway	0		0. no sexual	0. no had sex	2. no		5	2
1138	13. TKO	1	4. Karaoke	2. No	23	8	4. Living with partner	10	1	10	2	2	2	2	2	2	2	2	2	1	23	2. boyfriend	0	0	0			1	1. yes	4	4	4. never use	4. never use	2								0		2. no	2. no	1. yes	5. be faithfull	5	2
1465	6. SRP	84	5. Beergarden	2. No	18	7	1. Married	4	1	4	2	2	2	2	2	2	2	2	2	1	16	1. husband	0	0	0			0					4. never use	2								0		2. no	2. no	0. no had sex		97	2
1209	12. KCN	1	4. Karaoke	2. No	18	8	0. Never	16	0	6	2	2	2	2	2	1	2	2	2	2	0							0					0. never had sex	0														96	2
40	11. KTH	8	4. Karaoke	2. No	19	11	0. Never	228	0	2	2	2	2	2	2	2	2	2	2	1	18	2. boyfriend	0	0	0			1	1. yes	0	0	0. never had sex	0. never had sex	2								0		2. no	2. no	0. no had sex		7	1
1254	12. KCN	7	4. Karaoke	2. No	23	5	0. Never	24	0	24	2	2	2	2	2	2	2	2	1	2	20	3. client	1	0	1	12	6. other	1	1. yes	20	60	1. alway	1. alway	1	1	1	1. yes	1. alway	1. alway	2		0		2. no	2. no	2. no		3	1
1571	6. SRP	67	4. Karaoke	2. No	35	2	4. Living with partner	12	0	12	2	2	2	1	2	2	2	2	2	2	31	3. client	0	0	0			1	1. yes	3	9	3. sometime	3. sometime	1	1	1	1. yes	3. sometime	3. sometime	2		0		2. no	2. no	1. yes	6. condom not available	5	2
3078	6. SRP	2	2. Freelance	2. No	30	2	3. Divorced	10	0	3	2	2	2	2	2	2	2	2	2	1	21	1. husband	0	0	1	72	5. pharmacie	0					0. never had sex	1	0	1	1. yes	1. alway	1. alway	2		2		2. no	2. no	2. no		5	2
3550	1. PNP	16	2. Freelance	2. No	29	5	1. Married	120	0	120	2	2	2	2	2	2	2	2	2	1	18	3. client	1	1	0			0					4. never use	1	8	1	1. yes	1. alway	1. alway	2		0		2. no	2. no	2. no		3	2
205	9. PST	8	4. Karaoke	2. No	19	11	1. Married	12	0	12	2	2	2	2	2	2	2	2	2	1	18	1. husband	0	0	0			0					1. alway	2								0		2. no	2. no	0. no had sex		12	2
2439	1. PNP	247	5. Beergarden	2. No	18	9	4. Living with partner	198	0	1	2	2	2	2	2	2	2	2	2	1	18	2. boyfriend	0	0	0			2	1. yes	2	2	4. never use	0. never had sex	2								0		2. no	2. no	1. yes	5. be faithfull	7	2
3354	8. PSN	60	2. Freelance	2. No	24	7	0. Never	36	0	6	2	2	2	2	2	2	2	2	1	2	19	2. boyfriend	1	0	1	1	5. pharmacie	1	2. no				0. never had sex	1	3	1	1. yes	1. alway	1. alway	2		2		2. no	2. no	2. no		10	2
2150	1. PNP	479	4. Karaoke	2. No	18	7	0. Never	24	0	24	2	2	2	2	2	2	2	2	2	1	0							2	1. yes	2	6	4. never use	0. never had sex	2								0		2. no	2. no	0. no had sex		7	1
2062	8. PSN	1	4. Karaoke	2. No	19	4	0. Never	228	0	12	2	2	2	2	2	2	2	2	1	2	15	3. client	0	0	0			0					0. never had sex	1	3	1	1. yes	1. alway	2. frequent	1	1. alway	2		2. no	2. no	2. no		6	2
548	3. PVG	1	4. Karaoke	2. No	18	3	0. Never	216	2	2	2	2	2	2	2	2	2	2	2	1	18	2. boyfriend	0	0	0			0					0. never had sex	0														7	1
503	17. PLN	11	4. Karaoke	2. No	29	6	3. Divorced	72	1	72	2	2	2	2	2	2	2	2	2	1	19	1. husband	5	3	2	24	1. private clinic	1	1. yes	1	1	4. never use	0. never had sex	0														96	2
2038	8. PSN	1	4. Karaoke	2. No	18	1	0. Never	206	0	3	2	2	2	2	2	2	2	2	2	1	18	3. client	0	0	0			0					4. never use	1	10	1	1. yes	2. frequent	2. frequent	2		2		2. no	2. no	2. no		96	1
1832	5. BMC	4	4. Karaoke	2. No	21	8	3. Divorced	6	2	6	2	2	2	2	2	2	2	2	1	2	18	1. husband	0	1	0			1	1. yes	4	4	1. alway	4. never use	1	1	1	1. yes	1. alway	1. alway	2		1	1. alway	2. no	2. no	2. no		3	2
3516	1. PNP	13	2. Freelance	2. No	38	0	1. Married	60	0	60	2	2	2	2	2	2	2	2	2	1	18	1. husband	8	4	4	1	4. NGO clinic	19	2. no				1. alway	1	4	4	1. yes	1. alway	1. alway	1	1. alway	0		2. no	2. no	2. no		10	2
1845	5. BMC	4	4. Karaoke	2. No	20	10	0. Never	4	2	4	2	2	2	1	2	2	2	2	2	2	20	2. boyfriend	0	0	0			1	2. no				0. never had sex	0														96	2
841	10. KDL	11	5. Beergarden	2. No	22	9	0. Never	2	2	2	2	2	2	2	2	2	2	1	2	2	18	2. boyfriend	0	0	0			1	1. yes	1	3	2. frequent	0. never had sex	2								2		2. no	2. no	1. yes		10	2
1274	6. SRP	144	4. Karaoke	2. No	25	6	1. Married	360	0	24	2	2	2	2	2	2	2	2	2	1	24	1. husband	2	2	0			0					4. never use	2								0		2. no	2. no	0. no had sex		7	2
2531	1. PNP	595	4. Karaoke	2. No	19	3	0. Never	228	0	12	2	2	2	2	2	1	2	2	2	2	18	2. boyfriend	2	0	2	12	1. private clinic	5	1. yes	3	9	3. sometime	0. never had sex	1	3	0	1. yes	1. alway	1. alway	2		0		2. no	2. no	1. yes	5. be faithfull	15	1
1375	6. SRP	117	4. Karaoke	2. No	23	8		276	0	5	2	2	2	2	2	2	2	2	2	1	19	1. husband	0	1	0			1	1. yes	3	4	2. frequent	0. never had sex	1	1	0	1. yes	1. alway	1. alway	1	2. frequent	1	4. never use	1. yes	1. yes	1. yes	2. he persuaded me not use condom	3	2
982	14. KSP	13	4. Karaoke	2. No	32	3	3. Divorced	1	1	1	2	2	2	2	2	2	2	2	2	1	22	1. husband	2	1	1	48	3. health center/hospital	0					0. never had sex	2								0		2. no	2. no	0. no had sex		96	2
3152	4. BTB	64	2. Freelance	2. No	28	7	3. Divorced	336	0	36	2	2	2	2	2	2	2	2	2	1	19	1. husband	2	2	0			0					0. never had sex	1	0	0	1. yes	0. never had sex	1. alway	2		0		2. no	2. no	2. no		3	2
2302	1. PNP	255	5. Beergarden	2. No	28	9	3. Divorced	108	0	12	2	2	2	2	2	2	2	2	2	1	19	1. husband	1	1	0			0					0. never had sex	1	1	0	1. yes	1. alway	1. alway	2		0		2. no	2. no	2. no		7	2
2335	1. PNP	160	4. Karaoke	2. No	20	10	0. Never	5	5	5	2	2	2	1	2	2	2	2	2	2	18	2. boyfriend	0	0	0			1	1. yes	1	1	1. alway	0. never had sex	1	0	0	1. yes	0. never had sex	0. never had sex	2		0		0. no sexual	0. no had sex	0. no had sex		0	2
397	18. RTK	11	4. Karaoke	2. No	27	1	3. Divorced	2	1	2	2	2	2	2	2	2	2	2	2	1	21	1. husband	0	1	0			0					0. never had sex	2								0		2. no	2. no	0. no had sex		96	1
3500	1. PNP	5	2. Freelance	2. No	31	0	3. Divorced	12	1	12	2	2	2	2	2	2	2	2	2	1	20	1. husband	0	1	0			0					0. never had sex	1	10	1	1. yes	1. alway	1. alway	2		0		2. no	2. no	2. no		4	2
1569	6. SRP	67	4. Karaoke	2. No	25	6	0. Never	18	0	4	2	2	2	2	2	2	2	2	2	1	20	2. boyfriend	0	0	0			1	1. yes	0	0	0. never had sex	0. never had sex	1	1	1	2. no	4. never use	0. never had sex	2		1	1. alway	2. no	2. no	1. yes	5. be faithfull	15	2
871	10. KDL	11	5. Beergarden	2. No	26	3	3. Divorced	24	0	24	2	2	2	2	2	2	2	2	2	1	17	1. husband	0	0	0			1	1. yes	2	7	4. never use	0. never had sex	0														10	2
94	11. KTH	12	4. Karaoke	2. No	22	5	1. Married	48	2	2	2	2	2	1	2	2	2	2	2	2	18	1. husband	0	1	0			0					4. never use	2								0		2. no	2. no	0. no had sex		7	2
2054	8. PSN	52	4. Karaoke	2. No	30	6	2. Married not living together	4	2	3	2	2	2	2	2	2	2	2	1	2	25	1. husband	3	1	2	1	4. NGO clinic	0					0. never had sex	1	1	0	1. yes	3. sometime	3. sometime	2		0		2. no	2. no	1. yes		5	2
476	17. PLN	3	1. Formerbrothel	2. No	24	0	3. Divorced	5	0	5	2	2	2	2	2	2	2	2	2	1	16	2. boyfriend	2	1	1	4	5. pharmacie	4	2. no				1. alway	1	5	1	1. yes	1. alway	1. alway	2		0		2. no	2. no	2. no		3	2
1607	6. SRP	15	5. Beergarden	2. No	24	2	1. Married	6	3	6	2	2	2	2	2	1	2	2	2	2	18	1. husband	3	2	1	24	3. health center/hospital	0					4. never use	2								0		2. no	2. no	2. no		3	2
1152	13. TKO	9	4. Karaoke	2. No	22	11	0. Never	264	0	2	2	2	2	2	2	2	2	2	2	1	19	5. other	0	0	0			0					0. never had sex	2								0		0. no sexual	0. no had sex	0. no had sex		96	2
396	18. RTK	11	4. Karaoke	2. No	25	4	3. Divorced	1	1	1	2	2	1	2	2	2	2	2	2	2	17	1. husband	3	1	2	3	3. health center/hospital	0					0. never had sex	0														96	1
1471	6. SRP	84	3. beer girl	2. No	28	2	3. Divorced	3	1	3	2	2	2	2	2	2	2	2	2	1	19	1. husband	0	4	0			0					0. never had sex	1	4	1	1. yes	1. alway	1. alway	2		1	4. never use	2. no	2. no	1. yes	5. be faithfull	7	1
1587	6. SRP	37	5. Beergarden	2. No	20	9	0. Never	228	0	1	2	2	2	2	2	1	2	2	2	2	18	2. boyfriend	0	0	0			1	1. yes	1	0	1. alway	0. never had sex	1	1	0	1. yes	1. alway	1. alway	1	1. alway	1	1. alway	2. no	2. no	2. no		7	1
950	14. KSP	5	4. Karaoke	2. No	24	5	3. Divorced	5	2	5	2	1	2	2	2	2	2	2	2	2	18	1. husband	1	0	1	1	1. private clinic	1	1. yes	0	10	4. never use	0. never had sex	1	0	0	1. yes	0. never had sex	1. alway	2		1	4. never use	2. no	2. no	1. yes		3	2
819	16. PVH	13	4. Karaoke	2. No	28	5	0. Never	56	0	2	2	2	2	1	2	1	2	2	2	2	21	1. husband	1	1	1	1	5. pharmacie	0					0. never had sex	2								0		0. no sexual	0. no had sex	1. yes	0. i want to become pregnant	10	1
2059	8. PSN	1	4. Karaoke	2. No	20	10	1. Married	24	0	20	2	2	2	2	2	2	2	2	2	1	18	1. husband	1	1	0			0					3. sometime	1	0	0	1. yes	0. never had sex	1. alway	1	1. alway	0		2. no	2. no	2. no		2	1
1283	6. SRP	146	5. Beergarden	2. No	29	12	1. Married	348	0	6	2	2	1	2	2	2	2	2	2	2	22	1. husband	0	0	0			0					4. never use	2								2		0. no sexual	2. no	0. no had sex		3	2
1751	4. BTB	28	4. Karaoke	2. No	24	5	0. Never	20	0	7	2	2	2	2	2	2	2	2	2	1	18	2. boyfriend	1	0	1	13	1. private clinic	2	1. yes	2	3	3. sometime	0. never had sex	2								0		2. no	2. no	1. yes	2. he persuaded me not use condom	96	2
1147	13. TKO	1	4. Karaoke	2. No	25	9	4. Living with partner	36	1	36	2	2	2	2	2	2	2	2	2	1	22	3. client	0	0	0			1	1. yes	2	3	4. never use	4. never use	2								2		2. no	2. no	1. yes	5. be faithfull	5	2
3411	8. PSN	35	4. Karaoke	2. No	25	8	0. Never	24	0	24	2	2	2	2	2	2	2	2	2	1	20	2. boyfriend	2	0	2	2	4. NGO clinic	1	1. yes	2	6	4. never use	0. never had sex	1	2	0	1. yes	1. alway	1. alway	1	1. alway	0		2. no	2. no	1. yes	5. be faithfull	15	1
880	10. KDL	11	5. Beergarden	2. No	20	8	1. Married	24	0	24	2	2	2	2	2	2	2	2	2	1	19	1. husband	0	0	0			0					4. never use	2								0		2. no	2. no	0. no had sex		7	2
3259	2. KPC	52	4. Karaoke	2. No	19	0	3. Divorced	1	1	1	2	2	2	2	2	2	2	2	2	1	17	2. boyfriend	0	0	0			1	2. no				4. never use	1	1	0	1. yes	1. alway	1. alway	2		2		2. no	2. no	2. no		96	1
3474	1. PNP	2	2. Freelance	2. No	21	9	3. Divorced	60	0	1	2	2	2	2	2	2	2	2	1	2	18	1. husband	1	0	1	12	1. private clinic	1	1. yes	5	10	4. never use	0. never had sex	1	3	1	1. yes	1. alway	1. alway	2		1	0. never had sex	2. no	2. no	0. no had sex		5	2
2217	1. PNP	133	4. Karaoke	2. No	20	7	3. Divorced	2	1	2	2	2	2	2	2	2	2	2	2	1	16	1. husband	0	0	0			1	1. yes	4	15	4. never use	0. never had sex	0														10	2
1552	6. SRP	65	4. Karaoke	2. No	27	8	3. Divorced	12	1	12	2	2	2	1	2	2	2	2	2	2	18	1. husband	1	1	0			0					0. never had sex	1	2	2	1. yes	2. frequent	2. frequent	2		1	2. frequent	2. no	2. no	2. no		96	2
1311	6. SRP	94	4. Karaoke	2. No	38	5	3. Divorced	608	0	24	2	2	2	2	2	2	2	2	2	1	25	1. husband	2	2	1		1. private clinic	0					0. never had sex	2								0		2. no	2. no	0. no had sex		96	1
2174	1. PNP	392	1. Formerbrothel	2. No	24	8	3. Divorced	2	1	2	2	2	2	2	2	2	2	2	2	1	20	1. husband	0	1	0			0					0. never had sex	1	0	0	2. no	0. never had sex	1. alway	1	1. alway	0		2. no	2. no	0. no had sex		14	2
2530	1. PNP	595	4. Karaoke	2. No	18	7	4. Living with partner	24	0	1	2	2	2	2	2	2	2	2	2	1	18	2. boyfriend	0	0	0			1	1. yes	3	3	3. sometime	0. never had sex	2								0		2. no	2. no	0. no had sex		5	2
666	7. KHK	5	4. Karaoke	2. No	30	6	1. Married	7	0	7	2	2	2	2	2	2	2	2	1	2	20	1. husband	3	3	0			0					4. never use	2								2		2. no	2. no	0. no had sex		7	2
2532	1. PNP	595	4. Karaoke	2. No	23	7	1. Married	120	0	1	2	2	2	2	2	1	2	2	2	2	15	1. husband	2	2	1	6	1. private clinic	0					3. sometime	1	0	0	2. no	0. never had sex	0. never had sex	2		0		2. no	2. no	2. no		6	1
1707	4. BTB	46	5. Beergarden	2. No	22	9	0. Never	2	2	1	1	2	2	2	2	2	2	2	2	2	0							0					0. never had sex	0														96	2
725	7. KHK	16	4. Karaoke	2. No	24	3	2. Married not living together	6	0	4	2	2	2	2	2	1	2	2	1	2	18	1. husband	2	2	0			0					4. never use	2								0		2. no	2. no	2. no		96	2
778	16. PVH	3	4. Karaoke	2. No	20	10	0. Never	1	1	1	2	2	2	2	2	2	2	2	2	1	20	2. boyfriend	0	0	0			1	1. yes	0	0	0. never had sex	0. never had sex	2								0		0. no sexual	0. no had sex	0. no had sex		3	1
1190	12. KCN	3	4. Karaoke	2. No	32	6	3. Divorced	8	4	8	2	2	2	2	2	2	2	2	1	2	18	2. boyfriend	1	0	1	4	1. private clinic	1	1. yes	10	30	4. never use	4. never use	1	1	1	1. yes	1. alway	2. frequent	2		1	4. never use	2. no	2. no	1. yes		4	2
1433	6. SRP	89	4. Karaoke	2. No	21	2	3. Divorced	252	0	12	2	2	2	2	2	1	2	2	2	2	15	1. husband	1	2	1	16	1. private clinic	0					0. never had sex	2								0		2. no	2. no	0. no had sex		96	2
1212	12. KCN	1	4. Karaoke	2. No	24	0	0. Never	3	1	3	2	2	2	1	2	2	2	2	2	2	16	5. other	0	0	0			0				0. never had sex	4. never use	2								0		2. no	2. no	0. no had sex		96	2
148	9. PST	3	5. Beergarden	2. No	23	6	0. Never	3	2	3	2	2	2	2	2	2	2	2	1	2	20	2. boyfriend	1	0	1	4	6. other	1	1. yes	1	4	1. alway	0. never had sex	0														4	2
3206	5. BMC	40	4. Karaoke	2. No	29	6	0. Never	24	0	24	2	1	2	2	2	2	2	2	2	2	16	3. client	0	0	0			1	1. yes	2	15	4. never use	0. never had sex	1	18	2	1. yes	1. alway	1. alway	2		0		2. no	2. no	2. no		96	2
3218	5. BMC	33	4. Karaoke	2. No	29	3	3. Divorced	1	2	1	2	2	2	2	2	2	2	2	2	1	18	1. husband	1	1	1	12	1. private clinic	0					0. never had sex	2								0		2. no	2. no	2. no		7	1
307	15. OMC	6	4. Karaoke	2. No	18	0	0. Never	16	0	16	2	2	2	1	2	2	2	2	2	2	18	2. boyfriend	0		0			3	1. yes	2	2	3. sometime	3. sometime	2								0		2. no	2. no	2. no		96	1
93	11. KTH	12	4. Karaoke	2. No	21	7	0. Never	24	1	3	2	2	2	2	2	1	2	2	1	2	18	2. boyfriend	0	0	0			1	2. no				0. never had sex	2								0		2. no	2. no	1. yes	5. be faithfull	7	2
3055	6. SRP	32	2. Freelance	2. No	26	7	1. Married	154	0	3	2	2	1	2	2	2	2	2	2	2	20	2. boyfriend	1	0	1	2	5. pharmacie	0					1. alway	1	0	0	1. yes	0. never had sex	1. alway	2		0		2. no	2. no	2. no		3	1
140	9. PST	7	4. Karaoke	2. No	42	6	3. Divorced	7	1	7	2	2	2	2	2	2	2	2	2	1	19	1. husband	0	0	0			0					0. never had sex	1	0	0	1. yes	0. never had sex	4. never use	1	4. never use	0		2. no	2. no	1. yes	1. he didn't have a STD/HIV	3	2
1661	6. SRP	6	4. Karaoke	2. No	34	8	1. Married	408	0	9	2	2	2	2	2	2	2	2	2	1	16	1. husband	6	4	2	1	1. private clinic	1	1. yes	10	30	4. never use	4. never use	1	1	1	1. yes	1. alway	1. alway	2		1	1. alway	2. no	1. yes	2. no		3	2
1516	6. SRP	13	5. Beergarden	2. No	25	4	0. Never	300	0	7	2	2	2	2	2	1	2	2	2	2	22	2. boyfriend	2	0	2	5	4. NGO clinic	0					0. never had sex	0														15	2
20	11. KTH	29	4. Karaoke	2. No	18	3	0. Never	8	0	8	2	2	2	2	2	2	2	2	2	1	17	2. boyfriend	0	0	0			1	1. yes	2	10	3. sometime	0. never had sex	1	5	1	2. no	3. sometime	3. sometime	2		0		0. no sexual	0. no had sex	1. yes	4. he offered more money	15	2
3009	6. SRP		4. Karaoke	2. No	32	9	3. Divorced	384	0	12	2	2	2	2	2	2	2	2	2	1	18	1. husband	4	2	2	4	4. NGO clinic	0					4. never use	2								0		2. no	2. no	2. no		4	2
87	11. KTH	17	5. Beergarden	2. No	21	12	0. Never	12	0	12	2	2	2	2	1	2	2	2	2	2	21	2. boyfriend	0	0	0			1	1. yes	4	4	1. alway	0. never had sex	2								0		2. no	2. no	2. no		7	2
3032	6. SRP		4. Karaoke	2. No	27	9	3. Divorced	72	0	2	2	2	2	1	2	2	2	2	2	2	17	1. husband	0	2	0			1	1. yes	2	10	4. never use	0. never had sex	1	1	1	1. yes	1. alway	1. alway	2		0		2. no	2. no	1. yes		3	1
2322	1. PNP	345	4. Karaoke	2. No	27	5	0. Never	70	0	70	2	2	2	1	2	2	2	2	2	2	21	2. boyfriend	3	0	3	3	1. private clinic	1	1. yes	2	5	4. never use	0. never had sex	0														7	1
154	9. PST	3	2. Freelance	2. No	31	5	3. Divorced	2	0	2	2	2	2	1	2	2	2	2	2	2	18	2. boyfriend	0	0	0			1	1. yes	4	10	4. never use	0. never had sex	1	8	5	1. yes	1. alway	1. alway	2		0		2. no	2. no	2. no		4	2
1143	13. TKO	1	4. Karaoke	2. No	18	11	0. Never	216	0	18	2	2	2	2	2	2	2	2	1	2	18	2. boyfriend	0	0	0			1	1. yes	1	3	3. sometime	0. never had sex	2								0		2. no	2. no	2. no		4	2
2385	1. PNP	247	5. Beergarden	2. No	31	7	3. Divorced	62	0	24	2	2	2	2	2	2	2	2	2	1	20	1. husband	1	1	1	7	3. health center/hospital	0					0. never had sex	2								1	3. sometime	2. no	2. no	2. no		5	2
1877	5. BMC	25	4. Karaoke	2. No	32	8	3. Divorced	60	0	1	2	2	2	2	2	2	2	2	2	1	17	1. husband	0	1	0			0					0. never had sex	2								0		0. no sexual	0. no had sex	0. no had sex		96	1
1326	6. SRP	120	4. Karaoke	2. No	20	9	1. Married	12	0	12	2	2	2	2	2	2	2	2	2	1	18	1. husband	1	1	0			0					4. never use	2								0		2. no	2. no	0. no had sex		4	1
2125	1. PNP	537	4. Karaoke	2. No	35	8	3. Divorced	360	0	14	2	2	2	2	2	2	2	2	1	2	20	1. husband	0	2	0			1	1. yes	3	9	3. sometime	3. sometime	1	0	0	1. yes	0. never had sex	0. never had sex	2		1	3. sometime	2. no	2. no	1. yes	1. he didn't have a STD/HIV	5	2
618	3. PVG	11	4. Karaoke	2. No	20	6	3. Divorced	200	1	3	2	2	2	2	2	2	2	2	1	2	18	1. husband	0	0	0			1	1. yes	1	2	4. never use	0. never had sex	2								0		2. no	2. no	1. yes	5. be faithfull	7	1
3090	4. BTB	81	2. Freelance	2. No	25	0	4. Living with partner	220	0	84	2	2	2	1	2	2	2	2	2	2	18	2. boyfriend	0	2	0			2	1. yes	4	15	4. never use	4. never use	2								2		2. no	2. no	2. no		7	2
160	9. PST	2	4. Karaoke	2. No	27	4	1. Married	4	2	4	2	2	2	1	2	2	2	2	2	2	18	1. husband	0	0	0			0					4. never use	2								0		2. no	2. no	2. no		3	2
1748	4. BTB	28	4. Karaoke	2. No	24	8	3. Divorced	288	0	1	2	2	2	2	2	2	2	2	2	1	19	2. boyfriend	0	1	0			0					0. never had sex	2								0		0. no sexual	0. no had sex	0. no had sex		96	2
893	10. KDL	13	5. Beergarden	2. No	28	5	3. Divorced	36	0	1	2	2	2	1	2	2	2	2	2	2	20	1. husband	0	0	0			1	1. yes	1	1	4. never use	4. never use	2								2		2. no	2. no	1. yes	5. be faithfull	3	1
3141	4. BTB	89	2. Freelance	2. No	30	0	1. Married	360	0	3	2	2	2	1	2	2	2	2	2	2	22	1. husband	2	1	1	12	5. pharmacie	0					4. never use	1	0	0	1. yes	0. never had sex	0. never had sex	2		0		2. no	2. no	2. no		3	2
3104	4. BTB	84	2. Freelance	2. No	29	4	3. Divorced	348	0	36	2	2	2	2	2	2	2	2	2	1	18	1. husband	1	3	1	1	5. pharmacie	0					0. never had sex	2								2		2. no	2. no	2. no		3	2
1385	6. SRP	117	4. Karaoke	2. No	19	7	0. Never	216	0	24	2	2	2	2	2	2	2	2	2	1	18	4. abuse	1	0	1	12	1. private clinic	0					0. never had sex	1	1	0	1. yes	1. alway	2. frequent	2		0		2. no	1. yes	1. yes	3. he force me not use condom	5	2
1491	6. SRP	11	5. Beergarden	2. No	26	8	3. Divorced	12	0	6	2	2	2	2	2	2	2	2	2	1	19	1. husband	0	0	0			0					0. never had sex	1	1	0	1. yes	1. alway	1. alway	2		2		2. no	2. no	2. no		7	2
1764	4. BTB	15	5. Beergarden	2. No	20	10	0. Never	240	0	12	2	2	2	2	2	2	2	2	2	1	17	2. boyfriend	0	0	0			1	1. yes	3	9	4. never use	0. never had sex	2								0		2. no	1. yes	2. no		3	1
2380	1. PNP	160	4. Karaoke	2. No	19	9	0. Never	1	0	1	2	2	2	2	2	2	2	2	2	1	0							0					0. never had sex	0														96	2
1621	6. SRP	63	4. Karaoke	2. No	19	5	1. Married	2	0	3	2	2	2	2	2	2	2	2	2	1	17	1. husband	1	0	1	1	4. NGO clinic	0					4. never use	2								0		2. no	2. no	2. no		4	2
1346	6. SRP	121	4. Karaoke	2. No	24	6	3. Divorced	288	0	24	2	2	2	2	2	2	2	2	2	1	22	1. husband	0	0	0			0					0. never had sex	0														3	1
3128	4. BTB	89	2. Freelance	2. No	25	7	4. Living with partner	300	0	24	2	2	2	1	2	2	2	2	2	2	19	3. client	2	0	2	1	1. private clinic	2	1. yes	10	25	3. sometime	0. never had sex	1	0	0	1. yes	0. never had sex	3. sometime	2		1	3. sometime	2. no	2. no	2. no		3	2
76	11. KTH	11	5. Beergarden	2. No	30	2	1. Married	360	0	20	2	2	2	2	1	2	2	2	2	2	29	1. husband	0	0	0			0					4. never use	2								0		2. no	2. no	1. yes	5. be faithfull	97	2
540	3. PVG	4	4. Karaoke	2. No	25	6	0. Never	300	0	36	2	2	2	2	2	2	2	2	1	2	22	2. boyfriend	0	0	0			0					0. never had sex	2								0		2. no	2. no	2. no		6	2
965	14. KSP	6	4. Karaoke	2. No	23	2	0. Never	3	2	3	2	2	2	2	2	2	2	2	1	2	23	3. client	0	0	0			0					0. never had sex	1	4	4	1. yes	1. alway	1. alway	2		2		2. no	2. no	2. no		7	2
477	17. PLN	4	1. Formerbrothel	2. No	26	2	0. Never	2	1	2	2	2	2	1	2	2	2	2	2	2	14	2. boyfriend	6	2	4	2	1. private clinic	0					0. never had sex	1	9	5	1. yes	1. alway	1. alway	1	1. alway	0		2. no	2. no	0. no had sex		2	2
723	7. KHK	16	4. Karaoke	2. No	21	1	0. Never	84	2	5	2	2	2	1	2	1	2	2	2	2	19	2. boyfriend	1	0	1	2	5. pharmacie	2	1. yes	4	13	4. never use	0. never had sex	1	1	1	2. no	3. sometime	3. sometime	2		0		2. no	2. no	2. no		2	2
2144	1. PNP	537	4. Karaoke	2. No	28	12	1. Married	336	0	36	2	2	2	2	2	2	2	2	2	1	25	1. husband	2	1	1	4	5. pharmacie	0					4. never use	2								0		2. no	1. yes	0. no had sex		4	2
1456	6. SRP	84	5. Beergarden	2. No	22	8	0. Never	2	1	2	2	2	2	2	2	2	2	2	2	1	21	2. boyfriend	0	0	0			1	1. yes	0	0	0. never had sex	0. never had sex	2								0		0. no sexual	0. no had sex	0. no had sex		96	1
65	11. KTH	11	4. Karaoke	2. No	22	9	0. Never	4	1	4	2	2	2	2	2	2	2	2	1	2	19	2. boyfriend	1	0	1			1	1. yes	0	0	0. never had sex	0. never had sex	1	1	1	1. yes	0. never had sex	1. alway	2		0		2. no	2. no	2. no		7	2
1077	13. TKO	9	4. Karaoke	2. No	23	1	0. Never	1	4	1	2	2	2	2	2	2	2	2	2	1	20	2. boyfriend	0	0	0			1	1. yes	2	2	1. alway	0. never had sex	2								2		2. no	2. no	2. no		96	1
1	11. KTH	10	4. Karaoke	2. No			3. Divorced	18	0	18	2	2	2	1	2	2	2	2	2	2	16	1. husband						1	1. yes	1	1	1. alway	1. alway	1	0	0	1. yes	0. never had sex	0. never had sex	2		2		2. no	2. no	2. no		96	1
598	3. PVG	9	4. Karaoke	2. No	19	3	3. Divorced	3	2	3	2	2	2	2	2	2	2	2	1	2	18	1. husband	0	1	0			2	1. yes	3	5	2. frequent	0. never had sex	1	3	2	1. yes	1. alway	2. frequent	1	2. frequent	0		2. no	2. no	1. yes	5. be faithfull	7	2
547	3. PVG	1	4. Karaoke	2. No	29	7	3. Divorced	18	0	3	2	2	2	2	2	2	2	2	1	2	19	1. husband	0	0	0			1	1. yes	0	5	4. never use	0. never had sex	1	2	0	1. yes	1. alway	1. alway	2		1	4. never use	2. no	2. no	1. yes	1. he didn't have a STD/HIV	10	1
777	16. PVH	3	4. Karaoke	2. No	30	6	1. Married	4	1	4	1	2	2	2	2	2	2	2	2	2	22	1. husband	1	2	1	3	5. pharmacie	0					4. never use	2								0		2. no	2. no	2. no		5	2
2060	8. PSN	52	4. Karaoke	2. No	20	9	0. Never	84	0	1	2	2	2	2	2	2	2	2	2	1	0							1	2. no				0. never had sex	2								0		0. no sexual	0. no had sex	0. no had sex		96	1
1047	14. KSP	9	5. Beergarden	2. No	30	4	3. Divorced	13	0	13	2	2	2	2	2	2	2	2	2	1	19	1. husband	1	1	0			1	1. yes	2	5	3. sometime	0. never had sex	1	5	1	1. yes	3. sometime	3. sometime	1	4. never use	0		2. no	2. no	1. yes	5. be faithfull	4	2
510	17. PLN	7	4. Karaoke	2. No	25	7	0. Never	24	0	3	2	2	2	2	2	2	2	2	2	1	18	2. boyfriend	0	0	0			3	1. yes	4	12	4. never use	0. never had sex	2								2		2. no	2. no	1. yes	1. he didn't have a STD/HIV	7	2
1100	13. TKO	5	4. Karaoke	2. No	21	4	0. Never	60	0	36	2	2	2	2	2	2	2	2	2	1	0							0					0. never had sex	0														96	2
1240	12. KCN	11	3. beer girl	2. No	28	2	0. Never	9	3	9	2	2	2	2	2	2	1	2	2	2	19	1. husband	0	0	0			3	1. yes	2	7	1. alway	0. never had sex	2								1	3. sometime	2. no	2. no	1. yes		3	2
260	15. OMC	2	4. Karaoke	2. No	30	4	0. Never	13	0	13	2	2	2	1	2	2	2	2	2	2	19	1. husband	1	0	1	60	1. private clinic	1	1. yes	4	12	4. never use	0. never had sex	2								0		2. no	2. no	1. yes	1. he didn't have a STD/HIV	7	2
1783	4. BTB	35	4. Karaoke	2. No	26	5	3. Divorced	36	1	5	2	2	2	1	2	2	2	2	2	2	18	1. husband	1	1	1	6	5. pharmacie	2	1. yes	10	30	4. never use	0. never had sex	1	2	1	1. yes	1. alway	1. alway	2		1	4. never use	2. no	2. no	1. yes	5. be faithfull	4	2
1315	6. SRP	117	4. Karaoke	2. No	33	0	3. Divorced	120	0	5	2	2	2	2	2	2	2	2	2	1	19	1. husband	0	2	0			1	1. yes	5	16	4. never use	4. never use	2								2		2. no	2. no	1. yes	5. be faithfull	4	1
3336	2. KPC	39	3. beer girl	2. No	24	7	1. Married	48	0	48	2	2	2	2	2	2	2	2	1	2	18	1. husband	1	1	0			0					4. never use	2								0		2. no	2. no	2. no		7	1
621	3. PVG	11	4. Karaoke	2. No	32	7	3. Divorced	12	2	12	2	2	2	2	2	2	2	2	2	1	17	1. husband	0	1	0			1	1. yes	3	9	4. never use	0. never had sex	2								1	4. never use	2. no	2. no	1. yes	5. be faithfull	7	2
2041	8. PSN	52	4. Karaoke	2. No	24	3	3. Divorced	4	2	4	2	2	2	2	2	2	2	2	2	1	18	1. husband	2	1	2	2	5. pharmacie	0					0. never had sex	1	1	0	1. yes	2. frequent	2. frequent	1	1. alway	1	4. never use	2. no	2. no	1. yes	1. he didn't have a STD/HIV	7	1
2371	1. PNP	75	4. Karaoke	2. No	18	7	0. Never	13	0	5	2	2	2	2	2	2	2	2	2	1	0							0					0. never had sex	0														96	2
1379	6. SRP	117	4. Karaoke	2. No	23	11	1. Married	276	0	12	2	2	2	2	2	2	2	2	2	1	20	1. husband	2	1	1	5	3. health center/hospital	0					4. never use	2								0		1. yes	1. yes	2. no		4	1
1460	6. SRP	84	3. beer girl	2. No	25	9	4. Living with partner	60	0	24	2	2	2	2	2	2	2	2	2	1	22	2. boyfriend	0	0	0			1	1. yes	15	40	4. never use	0. never had sex	2														5	2
1696	4. BTB	15	5. Beergarden	2. No	22	9	0. Never	264	0	12	2	2	2	2	2	2	2	2	2	1	22	2. boyfriend	1	0	1	6	5. pharmacie	1	1. yes	3	10	3. sometime	0. never had sex	2								0		2. no	2. no	0. no had sex		7	2
1266	6. SRP	144	4. Karaoke	2. No	28	7	3. Divorced	336	0	2	2	1	2	2	2	2	2	2	2	2	24	1. husband	1	1	0			0					0. never had sex	0														3	2
624	3. PVG	11	4. Karaoke	2. No	23	2	0. Never	20	2	20	2	2	2	1	2	2	2	2	2	2	19	3. client	0	0	0			2	1. yes	1	4	1. alway	0. never had sex	1	4	3	1. yes	1. alway	1. alway	2		2		2. no	2. no	2. no		7	2
3266	2. KPC	54	4. Karaoke	2. No	30	0	3. Divorced	3	0	3	2	2	2	2	2	1	2	2	2	2	18	1. husband	0	2	0			0					0. never had sex	1	5	1	1. yes	3. sometime	3. sometime	2		2		2. no	2. no	1. yes	5. be faithfull	3	2
440	17. PLN	5	4. Karaoke	2. No	19	0	4. Living with partner	8	1	8	2	2	2	2	2	2	2	2	1	2	16	1. husband	1	0	0			0					4. never use	2								2		2. no	2. no	2. no		6	1
2527	1. PNP	595	4. Karaoke	2. No	30	0	3. Divorced	48	0	5	2	2	2	1	2	2	2	2	2	2	22	2. boyfriend	1	0	1	4	3. health center/hospital	2	1. yes	2	3	4. never use	0. never had sex	2								0		2. no	2. no	0. no had sex		3	1
1121	13. TKO	2	4. Karaoke	2. No	27	7	3. Divorced	1	2	1	2	2	2	2	2	2	2	2	2	1	16	2. boyfriend	0	2	0			1	1. yes	3	6	4. never use	4. never use	2								2		2. no	1. yes	1. yes	5. be faithfull	7	2
514	17. PLN	7	4. Karaoke	2. No	29	7	3. Divorced	12	1	12	2	2	2	1	2	2	2	2	2	2	20	1. husband	2	0	2	10	3. health center/hospital	0					4. never use	2								0		2. no	2. no	0. no had sex		96	2
1697	4. BTB	15	5. Beergarden	2. No	18	7	0. Never	216	0	4	2	2	2	2	2	2	2	2	2	1	18	2. boyfriend	0	0	0			1	1. yes	1	1	4. never use	4. never use	2								0		2. no	2. no	0. no had sex		96	2
217	15. OMC	1	4. Karaoke	2. No	20	4	3. Divorced	6	1	6	2	2	2	2	2	2	2	2	2	1	18	1. husband	0	0				0					2. frequent	1	0	0	1. yes	2. frequent	2. frequent	2		1	4. never use	2. no	2. no	1. yes	5. be faithfull	10	2
888	10. KDL	33	5. Beergarden	2. No	20	3	1. Married	237	1	3	2	2	2	2	2	2	2	2	1	2	18	1. husband	1	1	0			0					4. never use	2								0		2. no	2. no	1. yes	0. i want to become pregnant	7	1
1037	14. KSP	7	4. Karaoke	2. No	31	9	3. Divorced	6	1	6	2	2	2	2	2	2	2	2	2	1	17	1. husband	1	3	1	4	1. private clinic	1	1. yes	3	10	1. alway	4. never use	2								0		2. no	2. no	2. no		4	1
3246	5. BMC	40	4. Karaoke	2. No	22	9	0. Never	3	0	3	2	2	2	1	2	2	2	2	2	2	19	2. boyfriend	0	0	0			0					0. never had sex	1	1	1	1. yes	1. alway	1. alway	2		1	4. never use	2. no	2. no	1. yes	1. he didn't have a STD/HIV	10	1
1791	4. BTB	35	4. Karaoke	2. No	28	7	3. Divorced	336	0	36	2	2	2	2	2	2	2	2	2	1	21	1. husband	3	1	3	5	5. pharmacie	1	1. yes	7	21	4. never use	0. never had sex	1	2	1	1. yes	1. alway	1. alway	1	1. alway	2		2. no	2. no	1. yes	5. be faithfull	96	2
256	15. OMC	2	4. Karaoke	2. No	30	6	3. Divorced	100	0	5	2	2	2	2	2	2	2	2	2	1	22	1. husband	3	2	3	1	1. private clinic	1	1. yes	2	2	3. sometime	0. never had sex	1	2	0	1. yes	1. alway	1. alway	2		0		2. no	2. no	1. yes	1. he didn't have a STD/HIV	10	2
3478	1. PNP	2	2. Freelance	2. No	20	6	0. Never	48	0	6	2	2	2	2	2	2	2	2	1	2	19	2. boyfriend	0	0	0			1	2. no				0. never had sex	1	3	0	1. yes	1. alway	1. alway	1	1. alway	0		2. no	2. no	2. no		7	2
891	10. KDL	13	3. beer girl	2. No	23	11	4. Living with partner	276	0	3	2	2	1	2	2	2	2	2	2	2	17	1. husband	0	0	0			1	1. yes	3	9	3. sometime	3. sometime	1	1	1	1. yes	3. sometime	3. sometime	2		0		2. no	2. no	1. yes	2. he persuaded me not use condom	7	2
253	15. OMC	2	4. Karaoke	2. No	19	9	0. Never	14	0	1	2	2	2	2	2	2	2	2	2	1	17	2. boyfriend	0	0				5	1. yes	1	1	1. alway	0. never had sex	2								0		2. no	2. no	2. no		4	2
1045	14. KSP	9	5. Beergarden	2. No	19	6	0. Never	1	1	1	2	2	2	2	2	2	2	2	2	1	0							0					0. never had sex	0														96	1
3195	5. BMC	37	2. Freelance	2. No	31	5	4. Living with partner	36	1	36	2	2	2	2	2	2	2	2	1	2	24	1. husband	1	1	1	30	5. pharmacie	0					1. alway	1	1	1	1. yes	1. alway	1. alway	2		0		2. no	2. no	2. no		3	2
2066	8. PSN	1	4. Karaoke	2. No	27	3	1. Married	84	1	48	2	2	2	2	2	1	2	2	2	2	18	1. husband	0	0	0			0					4. never use	2								0		2. no	2. no	2. no		15	2
3541	1. PNP	13	2. Freelance	2. No	42	0	4. Living with partner	1	2	1	2	2	2	2	2	2	2	2	2	1	16	4. abuse	1	3	0			1	1. yes	5	10	1. alway	0. never had sex	1	15	2	1. yes	1. alway	1. alway	2		0		2. no	2. no	2. no		97	1
3504	1. PNP	5	2. Freelance	2. No	45	0	3. Divorced	46	0	8	2	2	2	1	2	2	2	2	2	2	18	1. husband	0	5	0			1	2. no				0. never had sex	1	2	0	1. yes	0. never had sex	1. alway	2		0		2. no	2. no	2. no		7	2
3209	5. BMC	48	4. Karaoke	2. No	22	11	3. Divorced	14	0	14	2	2	2	2	2	2	2	2	1	2	18	1. husband	1	1	1	1	1. private clinic	1	1. yes	1	14	4. never use	0. never had sex	0														0	2
3443	1. PNP	4	2. Freelance	2. No	23	10	3. Divorced	24	1	12	2	2	2	1	2	2	2	2	1	2	15	2. boyfriend	1	1	0			3	2. no				0. never had sex	1	20	7	1. yes	1. alway	1. alway	2		0		2. no	2. no	2. no		7	2
2342	1. PNP	160	4. Karaoke	2. No	24	7	3. Divorced	7	0	7	2	2	2	2	2	2	2	2	2	1	18	1. husband	0	1	0			6	1. yes	3	4	4. never use	4. never use	1	2	1	2. no	4. never use	4. never use	2		1	4. never use	2. no	1. yes	2. no		3	1
182	9. PST	4	4. Karaoke	2. No	34	7	1. Married	156	0	18	2	2	2	2	2	2	2	2	2	1	19	1. husband	2	0	2	3	5. pharmacie	0					4. never use	2								0		2. no	2. no	0. no had sex		15	2
405	18. RTK	11	4. Karaoke	2. No	18	10	0. Never	10	1	10	2	2	2	2	2	2	2	2	2	1	16	2. boyfriend	1	0	1	1	5. pharmacie	1	1. yes	8	24	4. never use	4. never use	2								0		2. no	2. no	1. yes	5. be faithfull	4	2
475	17. PLN	3	1. Formerbrothel	2. No	24	6	0. Never	24	1	24	2	2	2	2	2	2	2	2	2	1	23	3. client	0	0	0			0					0. never had sex	1	28	3	1. yes	1. alway	1. alway	2		0		2. no	2. no	2. no		3	1
3114	4. BTB	82	2. Freelance	2. No	20	4	0. Never	240	0	6	2	2	2	2	2	2	2	2	2	1																	1. yes	1. alway	1. alway	2		1	1. alway	2. no	2. no	1. yes	5. be faithfull	7	2
746	16. PVH	8	4. Karaoke	2. No	26	9	3. Divorced	12	0	12	2	2	2	2	2	2	2	2	2	1	18	1. husband	3	0	3	3	5. pharmacie	1	1. yes	3	3	4. never use	0. never had sex	2								0		2. no	2. no	1. yes	5. be faithfull	7	2
3272	2. KPC	55	4. Karaoke	2. No	19	8	0. Never	228	0	3	2	2	2	1	2	2	2	2	2	2	19	2. boyfriend	0	0	0			1	1. yes	5	15	2. frequent	0. never had sex	1	3	5	1. yes	1. alway	2. frequent	1	2. frequent	1	4. never use	2. no	2. no	1. yes	1. he didn't have a STD/HIV	2	2
135	9. PST	7	4. Karaoke	2. No	26	9	3. Divorced	12	0	12	2	2	2	2	2	2	2	2	1	2	18	1. husband	0	0	0			1	1. yes	2	2	1. alway	1. alway	1	0	0	1. yes	0. never had sex	1. alway	1	1. alway	0		0. no sexual	0. no had sex	0. no had sex		10	2
1101	13. TKO	5	4. Karaoke	2. No	31	7	3. Divorced	18	1	18	2	2	2	2	2	2	2	2	2	1	17	1. husband	0	3	0			1	1. yes	1	3	3. sometime	0. never had sex	2								2		2. no	2. no	1. yes	5. be faithfull	6	2
75	11. KTH	11	4. Karaoke	2. No	32	7	3. Divorced	18	0	18	2	2	2	1	2	2	2	2	2	2	15	1. husband	0	0	0			0					0. never had sex	2								0		0. no sexual	0. no had sex	0. no had sex		3	2
2115	1. PNP	566	5. Beergarden	2. No	28	16	0. Never	216	0	12	2	2	2	2	2	2	2	2	2	1	27	2. boyfriend	0	0	0			0					0. never had sex	2								0		2. no	2. no	0. no had sex		96	2
3546	1. PNP	13	2. Freelance	2. No	28	12	1. Married	120	0	86	2	2	2	2	2	2	2	2	2	1	17	2. boyfriend	1	0	1	24	5. pharmacie	0					4. never use	1	3	1	1. yes	1. alway	1. alway	1	1. alway	0		2. no	2. no	2. no		4	2
3327	2. KPC	33	4. Karaoke	2. No	23	0	3. Divorced	3	0	3	2	2	2	2	2	2	2	2	2	1	18	1. husband	0	2	0			0					0. never had sex	2								2		2. no	2. no	2. no		10	1
1977	2. KPC	41	4. Karaoke	2. No	19	7	3. Divorced	4	1	4	2	2	2	2	2	2	2	2	2	1	18	1. husband	0	0	0			1	2. no				0. never had sex	2								0		0. no sexual	0. no had sex	0. no had sex		96	1
1956	2. KPC	6	4. Karaoke	2. No	26	0	3. Divorced	1	1	1	2	2	2	2	2	1	2	2	2	2	19	1. husband	0	3	0			1	1. yes	3	3	4. never use	0. never had sex	2								2		2. no	2. no	2. no		5	2
2245	1. PNP	363	5. Beergarden	2. No	21		0. Never	12	0	12	2	2	2	2	2	2	2	2	2	1	0							0					0. never had sex	2								0		0. no sexual	0. no had sex	0. no had sex		96	1
2145	1. PNP	537	4. Karaoke	2. No	29		0. Never	144	0	36	2	2	2	2	2	2	2	2	1	2	0							1	2. no				0. never had sex	0														96	2
305	15. OMC	6	4. Karaoke	2. No	31	1	0. Never	50	0	50	2	2	2	2	2	2	2	2	1	2	21	2. boyfriend	2	0	2	26	5. pharmacie	1	1. yes	0	3	4. never use	4. never use	2								0		2. no	2. no	1. yes		96
2058	8. PSN	52	4. Karaoke	2. No	21	9	0. Never	36	1	22	2	2	2	2	2	2	2	2	1	2	17	2. boyfriend	1	0	1	24	1. private clinic	2	1. yes	4	10	3. sometime	0. never had sex	1	1	0	1. yes	1. alway	1. alway	2		0		2. no	2. no	1. yes	5. be faithfull	7	2
289	15. OMC	4	4. Karaoke	2. No	39	3	1. Married	36	0	36	2	2	2	2	2	2	2	2	2	1	28	1. husband	0	1	0			0					4. never use	2								0		2. no	2. no	2. no		7	2
2102	8. PSN	43	4. Karaoke	2. No	29	2	4. Living with partner	240	1	12	2	2	2	2	2	2	2	2	2	1	23	1. husband	0	0	0			1	1. yes	3	10	4. never use	4. never use	2								2		2. no	2. no	1. yes	5. be faithfull	9	2
1029	14. KSP	2	4. Karaoke	2. No	29	9	3. Divorced	348	0	21	2	2	2	1	2	2	2	2	1	2	21	1. husband	1	0	1	36	3. health center/hospital	1	1. yes	5	15	4. never use	0. never had sex	2								0		2. no	2. no	0. no had sex		3	2
1169	12. KCN	9	4. Karaoke	2. No	23	3	3. Divorced	276	0	2	2	2	2	1	2	2	2	2	2	2	19	1. husband	0	1	0			1	1. yes	2	5	3. sometime	0. never had sex	1	3	1	1. yes	1. alway	1. alway	2		0		2. no	2. no	1. yes	5. be faithfull	7	1
2117	1. PNP	566	5. Beergarden	2. No	23	10	0. Never	24	0	18	2	2	2	2	2	1	2	2	2	2	20	2. boyfriend	0	0	0			1	1. yes	0	0	0. never had sex	0. never had sex	0														96	2
595	3. PVG	9	4. Karaoke	2. No	25	2	0. Never	300	0	12	2	2	2	2	2	2	2	2	1	2	19	3. client	0	0	0			2	1. yes	0	0	0. never had sex	0. never had sex	1	1	1	2. no	0. never had sex	0. never had sex	2		0		2. no	2. no	0. no had sex		3	1
2481	1. PNP	305	4. Karaoke	2. No	33	5	1. Married	120	0	24	2	2	2	2	2	2	2	2	2	1	20	1. husband	0	0	0			0					4. never use	2								0		2. no	2. no	2. no		5	2
1910	2. KPC	8	4. Karaoke	2. No	18	7	0. Never	216	0	24	1	2	2	1	2	2	2	2	2	2	17	2. boyfriend	0	0	0			1	1. yes	1	1	1. alway	0. never had sex	2								1	3. sometime	2. no	2. no	1. yes	8. other	4	2
776	16. PVH	3	4. Karaoke	2. No	26	0	3. Divorced	1	1	1	2	2	2	2	2	2	2	2	2	1	17	1. husband	0	1	0			0					0. never had sex	1	1	1	1. yes	1. alway	1. alway	2		0		2. no	2. no	2. no		7	1
2034	8. PSN	28	3. beer girl	2. No	27	6	1. Married	324	0	10	2	2	2	1	2	2	2	2	2	2	18	1. husband	6	3	3	24	5. pharmacie	0					4. never use	2								2		2. no	2. no	2. no		96	2
3126	4. BTB	89	2. Freelance	2. No	19	12	3. Divorced	12	0	3	2	2	2	1	2	2	2	2	2	2	18	2. boyfriend	0	0	0			3	1. yes	5	20	4. never use	0. never had sex	1	0	0	2. no	0. never had sex	4. never use	2		1	4. never use	2. no	2. no	1. yes		15	2
211	15. OMC	1	4. Karaoke	2. No	22	3	3. Divorced	108	0	24	2	2	2	2	2	2	2	2	2	1	20	1. husband	2	1	1	8	1. private clinic	2	1. yes	1	21	4. never use	4. never use	2								1	4. never use	2. no	2. no	1. yes	5. be faithfull	7	2
914	10. KDL	33	4. Karaoke	2. No	30	12	3. Divorced	60	0	1	2	2	2	2	2	2	2	2	1	2	27	2. boyfriend	0	0	0			0					0. never had sex	2								0		2. no	2. no	2. no		96	2
3441	1. PNP	4	2. Freelance	2. No	23	7	1. Married	276	0	36	2	2	2	1	2	2	2	2	2	2	16	3. client	2	1	2	6	3. health center/hospital	2	1. yes	20	60	4. never use	4. never use	1	30	6	1. yes	2. frequent	2. frequent	1	2. frequent	0		2. no	2. no	2. no		3	2
458	17. PLN	12	4. Karaoke	2. No	22	1	3. Divorced	15	0	15	2	2	2	2	2	2	2	2	2	1	20	1. husband	0	0	0			5	2. no				0. never had sex	1	1	1	2. no	3. sometime	3. sometime	2		1	1. alway	2. no	2. no	2. no		15	2
1795	4. BTB	15	5. Beergarden	2. No	25	5	0. Never	300	0	36	2	2	2	2	2	2	2	2	2	1	22	2. boyfriend	1	0	1	18	5. pharmacie	0					0. never had sex	1	0	0	1. yes	0. never had sex	1. alway	2		0		2. no	2. no	2. no		7	2
1879	5. BMC	25	4. Karaoke	2. No	22	4	4. Living with partner	60	1	1	2	2	2	1	2	2	2	2	2	2	16	1. husband	0	1	0			0					4. never use	1	1	0	1. yes	1. alway	1. alway	2		0		2. no	2. no	1. yes	1. he didn't have a STD/HIV	4	2
3304	2. KPC	29	4. Karaoke	2. No	29	7	3. Divorced	36	0	36	2	2	2	2	2	2	2	2	1	2	19	1. husband	2	1	1	1	5. pharmacie	1	1. yes	3	3	4. never use	0. never had sex	1	0	0	2. no	0. never had sex	0. never had sex	2		0		2. no	2. no	2. no		15	2
1768	4. BTB	35	4. Karaoke	2. No	34	3	3. Divorced	408	0	36	2	2	2	2	2	2	2	2	2	1	28	1. husband	0	1	0			1	1. yes	1	3	4. never use	0. never had sex	2								0		2. no	2. no	1. yes	5. be faithfull	96	2
1205	12. KCN	1	4. Karaoke	2. No	31	5	2. Married not living together	108	0	9	2	2	2	1	2	2	2	2	2	2	19	1. husband	0	4	0			0					4. never use	1	1	1	1. yes	1. alway	1. alway	1	1. alway	0		2. no	2. no	2. no		7	2
2061	8. PSN	52	4. Karaoke	2. No	23	9	0. Never	120	0	36	2	2	2	2	2	2	2	2	2	1	19	2. boyfriend	1	0	1	24	1. private clinic	2	1. yes	3	7	4. never use	0. never had sex	1	1	0	1. yes	1. alway	1. alway	1	1. alway	0		2. no	2. no	2. no		6	1
2516	1. PNP	220	4. Karaoke	2. No	30	5	3. Divorced	120	0	48	2	2	2	2	2	2	2	2	2	1	19	1. husband	0	0	0			1	1. yes	1	3	3. sometime	0. never had sex	2								0		2. no	2. no	1. yes	0. i want to become pregnant	5	2
236	15. OMC	3	5. Beergarden	2. No	21	3	0. Never	1	0	1	2	2	2	2	2	2	2	2	2	1	18	2. boyfriend	0	0				1	1. yes	2	20	4. never use	4. never use	1	0	0	1. yes	1. alway	1. alway	2		0		2. no	2. no	2. no		15	2
3373	8. PSN	43	4. Karaoke	2. No	22	9	0. Never	36	0	24	2	2	2	2	2	2	2	2	2	1	0							1	2. no				0. never had sex	0														96	2
386	18. RTK	22	4. Karaoke	2. No	20	3	0. Never	5	2	5	2	2	2	2	2	1	2	2	2	2	18	2. boyfriend	1	0	1	1	5. pharmacie	1	1. yes	5	20	4. never use	0. never had sex	1	5	0	1. yes	1. alway	1. alway	2		0		2. no	1. yes	2. no		3	2
323	18. RTK	2	1. Formerbrothel	2. No	29	2	3. Divorced	3	1	3	2	2	2	1	2	2	2	2	2	2	26	1. husband	0	1	0			1	1. yes	4	15	1. alway	4. never use	1	6	2	1. yes	1. alway	1. alway	2		0		2. no	2. no	2. no		0	2
2396	1. PNP	305	4. Karaoke	2. No	21	10	0. Never	48	0	48	2	2	2	2	2	2	2	2	2	1	18	3. client	0	0	0			1	1. yes	3	15	4. never use	0. never had sex	2								1	4. never use	1. yes	1. yes	1. yes	5. be faithfull	7	2
409	18. RTK	11	4. Karaoke	2. No	27	6	3. Divorced	2	1	2	2	2	2	2	2	2	2	2	2	1	18	1. husband	5	2	3	2	1. private clinic	0					0. never had sex	2								0		0. no sexual	0. no had sex	0. no had sex		96	1
560	3. PVG	1	4. Karaoke	2. No	23	5	0. Never	270	2	4	2	2	2	2	2	2	2	2	1	2	19	2. boyfriend	1	0	1	12	1. private clinic	1	1. yes	3	9	4. never use	0. never had sex	1	0	0	2. no	0. never had sex	0. never had sex	2		1	4. never use	2. no	2. no	1. yes	5. be faithfull	7	1
638	7. KHK	13	4. Karaoke	2. No	21	4	1. Married	12	0	12	2	2	2	1	2	2	2	2	2	2	18	1. husband	1	0	1	5	1. private clinic	1	1. yes	6	18	2. frequent	0. never had sex	1	0	0		0. never had sex	0. never had sex	2		1	4. never use	2. no	2. no	1. yes	0. i want to become pregnant	7	2
2228	1. PNP	423	4. Karaoke	2. No	31	3	1. Married	120	0	36	2	2	2	2	2	2	2	2	1	2	25	1. husband	0	1	0			0					4. never use	0														7	2
190	9. PST	7	2. Freelance	2. No	30	0	3. Divorced	24	0	24	2	2	2	2	2	1	2	2	2	2	23	1. husband	1	0	1	3	5. pharmacie	1	1. yes	4	4	1. alway	0. never had sex	1	10	4	1. yes	1. alway	1. alway	1	1. alway	0		2. no	2. no	2. no			2
2480	1. PNP	218	4. Karaoke	2. No	30	6	3. Divorced	24	0	6	2	2	2	2	2	2	2	2	2	1	18	1. husband	0	1	0			0					0. never had sex	2								0		0. no sexual	0. no had sex	0. no had sex		96	1
978	14. KSP	15	4. Karaoke	2. No	20	5	3. Divorced	12	0	12	2	2	2	2	2	2	2	2	1	2	17	1. husband	1	0	1	5	3. health center/hospital	1	1. yes	3	9	3. sometime	0. never had sex	1	3	0	2. no	3. sometime	3. sometime	1	3. sometime	0		2. no	2. no	1. yes	5. be faithfull	0	2
1079	13. TKO	5	4. Karaoke	2. No	30	7	3. Divorced	360	0	36	2	2	2	2	2	2	2	2	2	1	20	1. husband	2	2	0			1	1. yes	0	1	4. never use	0. never had sex	2								0		2. no	2. no	1. yes	5. be faithfull	3	2
454	17. PLN	1	4. Karaoke	2. No	18	1	0. Never	72	2	72	2	2	2	2	2	2	2	2	2	1	17	2. boyfriend	0	0	0			4	1. yes	1	1	3. sometime	0. never had sex	2								0		2. no	2. no	1. yes	5. be faithfull	6	2
1066	13. TKO	7	4. Karaoke	2. No	26	0	3. Divorced	312	0	3	2	2	2	2	2	2	2	2	2	1	19	1. husband	2	0	2	2	6. other	0					0. never had sex	1	0	0	1. yes	0. never had sex	1. alway	2		0		2. no	2. no	2. no		3	1
688	7. KHK	11	4. Karaoke	2. No	22	4	3. Divorced	5	0	5	2	2	2	2	2	2	2	2	1	2	18	1. husband	1	1	0			1	1. yes	8	30	1. alway	0. never had sex	1	3	0	1. yes	1. alway	1. alway	2		2		2. no	2. no	2. no		0	2
1046	14. KSP	9	5. Beergarden	2. No	28	4	3. Divorced	13	0	13	2	2	2	2	2	2	2	2	2	1	17	1. husband	0	0	0			1	1. yes	1	2	3. sometime	0. never had sex	1	5	1	1. yes	3. sometime	3. sometime	1	4. never use	0		2. no	2. no	1. yes	5. be faithfull	5	2
2290	1. PNP	307	4. Karaoke	2. No	23	5	0. Never	60	0	1	2	2	2	1	2	2	2	2	2	2	17	2. boyfriend	0	0	0			0					0. never had sex	1	1	0	2. no	0. never had sex	0. never had sex	2		0		2. no	2. no	2. no		7	2
917	10. KDL	33	4. Karaoke	2. No	30	2	3. Divorced	36	0	1	2	2	2	2	2	2	2	2	1	2	23	2. boyfriend	0	0	0			0					0. never had sex	2								2		2. no	2. no	0. no had sex		96	1
1869	5. BMC	25	4. Karaoke	2. No	23	8	2. Married not living together	96	0	1	2	2	2	1	2	2	2	2	2	2	17	2. boyfriend	0	1	0			1	1. yes	2	2	4. never use	4. never use	2								0		2. no	2. no	1. yes	1. he didn't have a STD/HIV	3	1
389	18. RTK	3	4. Karaoke	2. No	25	1	3. Divorced	3	1	3	2	2	2	2	2	2	2	2	2	1	14	1. husband	1	2	1	2	5. pharmacie	1	1. yes	5	10	4. never use	0. never had sex	2								0		2. no	2. no	2. no		3	1
838	16. PVH	13	4. Karaoke	2. No	32	0	3. Divorced	1	1	1	2	2	2	2	2	2	2	2	2	1	18	1. husband	0	1	0			1	1. yes	3	3	1. alway	0. never had sex	1	1	0	1. yes	1. alway	1. alway	2		0		2. no	2. no	0. no had sex		3	1
1092	13. TKO	5	4. Karaoke	2. No	27	10	0. Never	324	0	19	2	2	2	2	2	2	2	2	2	1	21	2. boyfriend	0	0	0			1	1. yes	3	9	4. never use	0. never had sex	2								1	4. never use	2. no	2. no	2. no		3	2
3098	4. BTB	81	2. Freelance	2. No	28	3	1. Married	336	2	60	2	2	2	2	2	2	1	2	2	2	18	1. husband	6	3	3	6	5. pharmacie	0					4. never use	1	5	2	1. yes	2. frequent	2. frequent	2		0		2. no	2. no	1. yes	7. impaireed by drugs or alcohol	5	2
1522	6. SRP	65	4. Karaoke	2. No	30	8	0. Never	360	0	36	2	2	2	2	2	2	2	2	2	1	20	2. boyfriend	2	0	1	4	4. NGO clinic	1	1. yes	1	4	2. frequent	2. frequent	1	0	0	1. yes	1. alway	1. alway	1	1. alway	0		2. no	2. no	2. no		4	2
1247	12. KCN	7	4. Karaoke	2. No	41	2	3. Divorced	492	0	120	2	2	2	2	2	2	2	2	2	1	17	1. husband	0	1	0			1	1. yes	1	3	1. alway	0. never had sex	1	1	1	1. yes	1. alway	1. alway	2		0		2. no	2. no	1. yes	1. he didn't have a STD/HIV	10	2
1488	6. SRP	11	5. Beergarden	2. No	21	5	0. Never	12	1	12	2	2	2	2	2	2	2	2	2	1	0							0					0. never had sex	0														96	1
1082	13. TKO	5	4. Karaoke	2. No	29	6	3. Divorced	348	1	1	2	2	2	2	2	2	2	2	1	2	20	1. husband	0	2	0			1	1. yes	1	3	1. alway	0. never had sex	2								0		2. no	2. no	2. no		4	1
690	7. KHK	11	4. Karaoke	2. No	26	5	1. Married	166	0	166	2	2	2	1	2	2	2	2	2	2	17	1. husband	1	1	0			0					4. never use	2								2		2. no	2. no	0. no had sex		0	2
2251	1. PNP	44	4. Karaoke	2. No	34	8	3. Divorced	24	0	8	2	2	2	2	2	2	2	2	1	2	23	1. husband	0	3	0			1	1. yes	1	3	4. never use	0. never had sex	2								0		2. no	2. no	0. no had sex		7	2
2109	8. PSN	43	4. Karaoke	2. No	18	7	0. Never	5	1	5	2	2	2	2	2	2	2	2	2	1	0							0					0. never had sex	0														96	1
3316	2. KPC	32	4. Karaoke	2. No	18	6	0. Never	10	1	10	2	2	2	2	2	2	2	2	1	2	17	2. boyfriend	0	0	0			1	1. yes	2	2	4. never use	0. never had sex	1	3	0	2. no	2. frequent	2. frequent	1	4. never use	2		2. no	2. no	1. yes	5. be faithfull	4	1
1246	12. KCN	7	4. Karaoke	2. No	35	0	4. Living with partner	60	0	60	2	2	2	2	2	2	2	2	2	1	17	1. husband	0	0	0			2	1. yes	1	3	1. alway	4. never use	2								0		2. no	2. no	2. no		10	1
1849	5. BMC	4	4. Karaoke	2. No	36	5	0. Never	132	0	1	2	2	2	1	2	2	2	2	2	2	16	4. abuse	0	0	0			0					0. never had sex	0														2	2
1016	14. KSP	13	4. Karaoke	2. No	25	7	3. Divorced	14	1	14	2	2	2	2	2	2	2	2	2	1	16	1. husband	0	2	0			1	1. yes	1	3	4. never use	0. never had sex	2								0		2. no	2. no	1. yes	5. be faithfull	3	2
1532	6. SRP	65	4. Karaoke	2. No	32	7	1. Married	48	4	4	2	2	2	1	2	2	2	2	2	2	18	1. husband	2	2	2	2	4. NGO clinic	0					0. never had sex	0														96	2
2257	1. PNP	44	4. Karaoke	2. No	22	11	0. Never	264	0	2	2	2	2	2	2	2	2	2	2	1	20	2. boyfriend	0	0	0			1	1. yes	3	9	4. never use	0. never had sex	2								0		2. no	2. no	0. no had sex		7	1
3328	2. KPC	33	4. Karaoke	2. No	18	9	0. Never	5	1	5	2	2	2	2	2	2	2	2	1	2	17	2. boyfriend	0	0	0			1	1. yes	5	15	4. never use	0. never had sex	2								1	0. never had sex	2. no	2. no	1. yes	5. be faithfull	5	2
2179	1. PNP	392	5. Beergarden	2. No	22	11	4. Living with partner	72	0	18	2	2	2	2	2	2	2	2	1	2	15	2. boyfriend	0	0	0			3	1. yes	4	12	3. sometime	0. never had sex	1	3	1	1. yes	3. sometime	3. sometime	2		0		1. yes	1. yes	1. yes	5. be faithfull	97	2
88	11. KTH	17	5. Beergarden	2. No	20	0	3. Divorced	12	0	12	2	2	2	2	2	2	2	2	2	1	17	1. husband	0	0	0			1	2. no				0. never had sex	0														7	2
1386	6. SRP	117	4. Karaoke	2. No	23	10	1. Married	276	0	24	2	2	2	2	2	2	2	2	2	1	18	1. husband	0	0	0			0					4. never use	2								0		2. no	2. no	2. no		4	1
844	10. KDL	11	5. Beergarden	2. No	18	5	4. Living with partner	36	0	36	2	2	2	2	2	2	2	2	2	1	17	2. boyfriend	0	0	0			1	1. yes	4	8	4. never use	0. never had sex	2								0		2. no	2. no	1. yes	0. i want to become pregnant	10	2
640	7. KHK	2	4. Karaoke	2. No	18	6	0. Never	1	3	1	2	2	2	2	2	1	2	2	2	2	0							1	2. no				0. never had sex	0														96	1
1989	2. KPC	14	4. Karaoke	2. No	22	10	0. Never	3	1	3	2	2	2	2	2	2	2	2	2	1	17	2. boyfriend	1	0	1	4	1. private clinic	0					3. sometime	2								2		2. no	2. no	1. yes	5. be faithfull	3	2
660	7. KHK	2	4. Karaoke	2. No	33	6	1. Married	1	1	1	2	2	2	2	2	2	2	2	2	1	15	1. husband	0	3	0			0					4. never use	2								0		2. no	2. no	0. no had sex		7	1
1299	6. SRP	94	4. Karaoke	2. No	37	5	3. Divorced	444	0	24	2	1	2	2	2	2	2	2	2	2	20	1. husband	0	1	0			1	1. yes	2	5	4. never use	0. never had sex	2								0		2. no	2. no	1. yes	5. be faithfull	10	1
3026	6. SRP		4. Karaoke	2. No	27	9	3. Divorced	24	0	1	2	2	2	2	2	2	2	2	2	1	17	1. husband	0	1	0			1	1. yes	1	2	1. alway	4. never use	1	1	1	1. yes	1. alway	1. alway	2		1	1. alway	2. no	2. no	2. no		3	1
724	7. KHK	16	4. Karaoke	2. No	37	4	2. Married not living together	24	0	24	2	2	2	1	2	2	2	2	2	2	17	1. husband	2	2	0			1	1. yes	2	2	3. sometime	4. never use	1	2	1	1. yes	1. alway	1. alway	2		1	3. sometime	2. no	2. no	1. yes	1. he didn't have a STD/HIV	8	2
3445	1. PNP	4	2. Freelance	2. No	26	8		312	0	24	2	2	2	1	2	2	2	2	2	2	17	3. client	0	2	0			0					4. never use	2								0		2. no	2. no	2. no		7	2
2030	8. PSN	1	3. beer girl	2. No	29	0	3. Divorced	1	3	1	2	2	2	2	2	2	2	2	1	2	18	1. husband	0	0	0			1	2. no				0. never had sex	2								0		2. no	2. no	2. no		7	1
1689	6. SRP	6	4. Karaoke	2. No	26	5	3. Divorced	5	2	1	2	2	2	2	2	2	2	2	2	1	17	1. husband	2	2	2	15	4. NGO clinic	1	1. yes	1	3	1. alway	0. never had sex	1	0	0	1. yes	1. alway	1. alway	2		0		2. no	2. no	2. no		7	1
656	7. KHK	11	4. Karaoke	2. No	18	5	0. Never	1	1	1	2	2	2	2	2	2	2	2	2	1	0							0					0. never had sex	0														96	1
2176	1. PNP	392	1. Formerbrothel	2. No	20	7	0. Never	36	0	12	2	2	2	2	2	2	2	2	2	1	0							1	2. no				0. never had sex	0														96	2
3300	2. KPC	26	4. Karaoke	2. No	48	5	1. Married	408	1	84	2	2	2	2	2	2	2	2	2	1	16	1. husband	0	5	0			0					4. never use	2								2		2. no	2. no	2. no		7	2
1230	12. KCN	11	3. beer girl	2. No	44	9	3. Divorced	528	0	48	2	2	2	2	2	2	2	2	2	1	19	1. husband	1	6	1	10	5. pharmacie	1	1. yes	1	2	4. never use	0. never had sex	1	1	1	2. no	3. sometime	3. sometime	2		1	3. sometime	2. no	2. no	1. yes	1. he didn't have a STD/HIV	7	1
2158	1. PNP	479	4. Karaoke	2. No	29	3	1. Married	5	1	5	2	2	2	2	2	2	2	2	2	1	19	1. husband	0	1	0			1	1. yes	2	3	4. never use	4. never use	0														5	2
3412	8. PSN	35	4. Karaoke	2. No	23	8	0. Never	48	0	24	2	2	2	2	2	2	2	2	2	1	21	2. boyfriend	0	0	0			1	1. yes	3	6	1. alway	0. never had sex	1	1	0	1. yes	1. alway	1. alway	2		0		2. no	2. no	2. no		7	1
3074	6. SRP	2	2. Freelance	2. No	29	9	3. Divorced	60	0	4	2	2	2	2	2	2	2	2	2	1	17	1. husband	5	2	3	2	1. private clinic	1	1. yes	3	9	3. sometime	3. sometime	1	3	0	1. yes	1. alway	1. alway	2		0		2. no	1. yes	2. no		4	2
3413	8. PSN	35	4. Karaoke	2. No	19	9	3. Divorced	20	2	20	2	2	2	2	2	2	2	2	2	1	18	1. husband	0	0	0			0					0. never had sex	2								0		0. no sexual	0. no had sex	0. no had sex		96	1
3381	8. PSN	43	4. Karaoke	2. No	40	7	3. Divorced	96	0	84	2	2	2	2	2	2	2	2	2	1	25	1. husband	0	0	0			0					0. never had sex	1	0	0	1. yes	0. never had sex	1. alway	2		1	1. alway	2. no	2. no	2. no		10	1
2298	1. PNP	255	5. Beergarden	2. No	19	7	0. Never	15	0	15	2	2	2	2	2	2	2	2	2	1	0							0					0. never had sex	0														96	2
1353	6. SRP	121	4. Karaoke	2. No	19	5	0. Never	228	0	1	2	2	2	2	2	2	2	2	2	1	0							1	2. no				0. never had sex	0														96	1
3225	5. BMC	40	4. Karaoke	2. No	26	10	3. Divorced	1	1	1	2	2	2	2	2	2	2	2	1	2	22	1. husband	1	0	1	2	1. private clinic	0					0. never had sex	2								0		2. no	2. no	0. no had sex		96	1
2431	1. PNP	218	5. Beergarden	2. No	22	4	3. Divorced	1	1	1	2	2	2	2	2	2	2	2	1	2	17	1. husband	0	1	0			0					0. never had sex	2								0		2. no	2. no	0. no had sex		96	2
1909	2. KPC	8	4. Karaoke	2. No	36	7	3. Divorced	72	0	72	2	2	2	2	2	2	2	2	1	2	18	1. husband	0	0	0			0					0. never had sex	2								0		2. no	2. no	2. no		96	2
526	3. PVG	4	4. Karaoke	2. No	19	0	0. Never	10	0	10	2	2	2	2	2	2	2	2	1	2	18	1. husband	0	0	0			0					0. never had sex	0														96	2
3398	8. PSN	35	4. Karaoke	2. No	18	6	0. Never	16	1	3	2	2	2	2	2	1	2	2	2	2	0							1	2. no				0. never had sex	0	96	1	2. no	2. frequent	2. frequent	2		2		2. no	2. no	2. no		96	1
1076	13. TKO	9	4. Karaoke	2. No	23	6	0. Never	24	0	2	2	2	2	2	2	1	2	2	2	2	17	2. boyfriend	0	0	0			1	1. yes	0	1	1. alway	0. never had sex	1	1	0	1. yes	0. never had sex	1. alway	2		0		2. no	2. no	2. no		15	2
2437	1. PNP	247	5. Beergarden	2. No	27	7	3. Divorced	24	0	19	2	2	2	2	2	2	2	2	1	2	17	1. husband	0	2	0			1	1. yes	4	12	4. never use	0. never had sex	1	1	1	1. yes	1. alway	1. alway	1	1. alway	1	0. never had sex	2. no	2. no	1. yes	8. other	97	2
944	10. KDL	15	4. Karaoke	2. No	21	9	4. Living with partner	12	0	12	2	2	2	2	2	2	2	2	1	2	18	2. boyfriend	1	0	1	2	1. private clinic	3	1. yes	10	30	4. never use	4. never use	1	0	0	1. yes	0. never had sex	0. never had sex	2		0		2. no	1. yes	2. no		5	2
3578	1. PNP	16	2. Freelance	2. No	45	5	3. Divorced	120	0	50	2	2	2	2	2	2	2	2	2	1	17	1. husband	2	1	2	24	1. private clinic	3	1. yes	4	9	4. never use	0. never had sex	1	3	1	1. yes	1. alway	1. alway	1	1. alway	0		2. no	2. no	2. no		3	2
3149	4. BTB	64	2. Freelance	2. No	28	7	3. Divorced	12	1	12	2	2	2	1	2	2	2	2	2	2	20	1. husband	0	1	0			1	1. yes	2	6	1. alway	1. alway	1	1	0	1. yes	1. alway	1. alway	2		2		2. no	2. no	2. no		15	2
3136	4. BTB	89	2. Freelance	2. No	22	9	0. Never	264	0	24	2	2	2	2	2	2	2	2	1	2	20	2. boyfriend	0	0	0			1	1. yes	0	1	4. never use	0. never had sex	1	0	0	1. yes	0. never had sex	0. never had sex	2		0		2. no	2. no	2. no		3	1
1384	6. SRP	117	4. Karaoke	2. No	25	0	1. Married	300	0	36	2	2	2	2	2	2	2	2	2	1	18	1. husband	6	1	5	24	1. private clinic	0					4. never use	2								0		2. no	2. no	2. no		3	1
2464	1. PNP	276	4. Karaoke	2. No	25	16	0. Never	60	0	11	2	2	2	2	2	2	2	2	2	1	17	2. boyfriend	4	0	4	12	5. pharmacie	1	1. yes	2	10	3. sometime	0. never had sex	1	1	1	2. no	4. never use	4. never use	1	4. never use	0		2. no	2. no	1. yes	2. he persuaded me not use condom	5	2
3598	1. PNP	16	2. Freelance	2. No	25	5	4. Living with partner	36	0	24	2	2	2	2	2	2	2	2	2	1	19	2. boyfriend	1	1	1	12	3. health center/hospital	0					3. sometime	1	10	2	1. yes	1. alway	1. alway	2		0		2. no	2. no	2. no		4	2
582	3. PVG	7	5. Beergarden	2. No	18	0	0. Never	208	1	2	2	2	2	2	2	2	2	2	1	2	17	2. boyfriend	0	0	0			1	1. yes	5	15	4. never use	0. never had sex	2								0		2. no	2. no	1. yes	5. be faithfull	4	1
1331	6. SRP	120	4. Karaoke	2. No	26	6	4. Living with partner	144	0	30	2	2	2	2	2	2	2	2	2	1	22	2. boyfriend	0	0	0			2	1. yes	1	3	4. never use	4. never use	2								0		2. no	1. yes	1. yes		7	2
3151	4. BTB	64	2. Freelance	2. No	31	9	1. Married	372	0	24	2	2	2	1	2	2	2	2	2	2	18	1. husband	1	1	1	1	1. private clinic	0					4. never use	1	0	0	1. yes	0. never had sex	1. alway	2		2		2. no	2. no	2. no		7	2
682	7. KHK	13	4. Karaoke	2. No	20	5	0. Never	5	1	5	2	2	2	2	2	2	2	2	2	1	0							1	2. no				0. never had sex	0														96	1
2023	8. PSN	28	4. Karaoke	2. No	24	8	1. Married	2	1	2	2	2	2	2	2	2	2	2	1	2	22	1. husband	1	1	0			0					4. never use	2								2		2. no	2. no	2. no		96	1
466	17. PLN	4	5. Beergarden	2. No	22	9	3. Divorced	36	0	36	2	2	2	2	2	2	2	2	2	1	17	1. husband	0	0	0			2	1. yes	3	10	1. alway	1. alway	2								0		2. no	2. no	2. no		3	2
455	17. PLN	1	4. Karaoke	2. No	22	7	0. Never	72	0	72	2	2	2	2	2	2	2	2	2	1	20	2. boyfriend	1	0	1	24	1. private clinic	1	1. yes	1	5	3. sometime	3. sometime	2								0		2. no	2. no	2. no		6	2
1425	6. SRP	89	4. Karaoke	2. No	33	11	3. Divorced	396	0	36	2	2	2	2	2	2	2	2	2	1	21	1. husband	0	1	0			0					0. never had sex	2								0		2. no	2. no	0. no had sex		96	1
684	7. KHK	13	4. Karaoke	2. No	20	4	0. Never	24	0	24	2	2	2	2	2	2	2	2	2	1	0							1	2. no				0. never had sex	0														96	2
2374	1. PNP	75	4. Karaoke	2. No	44	9	1. Married	13	0	13	2	2	2	2	2	2	2	2	2	1	20	1. husband	0	4	0			0					4. never use	0														97	2
179	9. PST	4	4. Karaoke	2. No	18	5	0. Never	7	2	7	2	2	2	2	2	2	2	2	2	1	17	3. client	0	0	0			4	1. yes	1	1	1. alway	0. never had sex	1	0	0	2. no	0. never had sex	0. never had sex	2		0		2. no	2. no	0. no had sex		97	2
1629	6. SRP	63	4. Karaoke	2. No	19	8	0. Never	19	0	5	2	2	2	2	2	2	2	2	2	1	19	2. boyfriend	0	0	0			3	1. yes	3	10	3. sometime	0. never had sex	0														7	2
2042	8. PSN	52	4. Karaoke	2. No	28	4	1. Married	312	0	1	2	2	2	2	2	2	2	2	1	2	21	1. husband	0	0	0			0					4. never use	2								0		2. no	2. no	1. yes	0. i want to become pregnant	5	2
300	15. OMC	6	4. Karaoke	2. No	26	9	3. Divorced	1	1	1	2	2	2	2	2	2	2	2	2	1	20	1. husband	0					1	1. yes	3	3	1. alway	0. never had sex	2								0		2. no	2. no	2. no		10	1
1971	2. KPC	41	4. Karaoke	2. No	22	12	0. Never	1	1	1	2	2	2	2	2	2	2	2	2	1	18	2. boyfriend	0	0	0			1	1. yes	2	5	2. frequent	0. never had sex	2								2		2. no	2. no	2. no		5	1
1881	5. BMC	46	2. Freelance	2. No	47	0	3. Divorced	1	2	1	2	2	2	2	2	2	2	2	2	1	17	1. husband	0	2	0			0					0. never had sex	1	5	3	1. yes	1. alway	1. alway	2		0		2. no	2. no	2. no		96	2
1895	5. BMC	46	4. Karaoke	2. No	26	2	0. Never	4	2	4	2	2	2	2	2	2	2	2	2	1	16	2. boyfriend	1	0	1	3	1. private clinic	1	1. yes	0	5	4. never use	3. sometime	1	2	1	1. yes	1. alway	1. alway	2		0		1. yes	1. yes	0. no had sex		96	2
1502	6. SRP	13	5. Beergarden	2. No	26	9	0. Never	12	0	12	2	2	2	2	2	2	2	2	2	1	20	2. boyfriend	2	0	2	3	5. pharmacie	1	1. yes	3	9	4. never use	0. never had sex	1	0	0	1. yes	0. never had sex	0. never had sex	2		0		2. no	2. no	0. no had sex		96	2
1785	4. BTB	35	4. Karaoke	2. No	28	12	4. Living with partner	336	0	30	2	2	2	1	2	2	2	2	2	2	17	2. boyfriend	0	0	0			1	1. yes	2	6	2. frequent	2. frequent	2								2		2. no	2. no	2. no		10	2
2272	1. PNP	316	4. Karaoke	2. No	39	6	3. Divorced	120	0	60	2	1	2	2	2	2	2	2	2	2	17	1. husband	0	2	0			0					0. never had sex	2								0		2. no	2. no	0. no had sex		96	2
2433	1. PNP	218	4. Karaoke	2. No	19	6	0. Never	198	0	36	2	2	2	2	2	1	2	2	2	2	19	2. boyfriend	0	0	0			1	1. yes	5	15	4. never use	0. never had sex	2								0		2. no	2. no	0. no had sex		7	1
2489	1. PNP	305	4. Karaoke	2. No	30	12	1. Married	1	1	1	2	2	2	2	2	2	2	2	2	1	20	1. husband	0	1	0			0					4. never use	2								0		2. no	2. no	0. no had sex		10	2
2384	1. PNP	247	5. Beergarden	2. No	33	0	1. Married	120	0	4	2	2	1	1	2	2	2	2	2	2	17	4. abuse	0	0	0			2	1. yes	0	5	4. never use	4. never use	2								0		2. no	2. no	1. yes	5. be faithfull	7	2
1369	6. SRP	117	4. Karaoke	2. No	27	6	3. Divorced	27	0	27	2	2	2	1	2	2	2	2	2	2	18	1. husband	0	1	0			0					3. sometime	1	1	1	2. no	0. never had sex	4. never use	2		0		2. no	2. no	1. yes	5. be faithfull	4	2
1666	6. SRP	6	4. Karaoke	2. No	21	8	3. Divorced	7	0	3	2	2	2	2	2	2	2	2	2	1	17	1. husband	0	1	0			3	1. yes	1	2	1. alway	1. alway	1	3	1	1. yes	1. alway	1. alway	2		2		2. no	2. no	1. yes	5. be faithfull	3	2
3238	5. BMC	40	4. Karaoke	2. No	25	9	3. Divorced	12	1	12	2	2	2	2	2	2	2	2	2	1	18	1. husband	0	1	0			0					0. never had sex	2								0		2. no	2. no	2. no		96	2
2029	8. PSN	28	3. beer girl	2. No	20	5	1. Married	216	1	6	2	2	2	2	2	2	2	2	2	1	17	1. husband	1	0	0			0					4. never use	2								2		2. no	2. no	2. no		96	2
2294	1. PNP	255	5. Beergarden	2. No	28	9	1. Married	70		24	2	2	2	1	2	2	2	2	2	2	16	1. husband	0	1	0			0					1. alway	0														10	2
576	3. PVG	7	4. Karaoke	2. No	18	6	0. Never	1	1	1	2	2	2	2	2	2	2	2	2	1	0							0					0. never had sex	0														96	1
1024	14. KSP	2	4. Karaoke	2. No	21	9	1. Married	10	1	10	2	2	2	2	2	2	2	2	1	2	18	1. husband	0	1	0			0					4. never use	2								2		2. no	2. no	2. no		5	2
1860	5. BMC	25	4. Karaoke	2. No	30	8	0. Never	72	0	72	2	2	2	2	2	2	2	2	1	2	20	5. other	0	0	0			1	2. no				0. never had sex	2								0		0. no sexual	0. no had sex	0. no had sex		96	2
765	16. PVH	5	4. Karaoke	2. No	19	7	3. Divorced	228	0	1	2	2	2	2	2	2	2	2	2	1	17	2. boyfriend	0	1	0			3	2. no				0. never had sex	1	3	1	2. no	2. frequent	2. frequent	2		0		2. no	2. no	1. yes	5. be faithfull	3	1
177	9. PST	4	4. Karaoke	2. No	25	2	3. Divorced	11	1	11	2	2	2	2	2	2	2	2	2	1	19	1. husband	1	1	0			3	2. no				0. never had sex	1	1	0	1. yes	1. alway	1. alway	2		2		2. no	2. no	2. no		3	1
3437	1. PNP	4	2. Freelance	2. No	29	2	0. Never	96	0	5	2	2	2	2	2	1	2	2	2	2	18	2. boyfriend	1	1	0			0					0. never had sex	1	3	4	1. yes	1. alway	1. alway	1	1. alway	0		2. no	2. no	2. no		3	2
773	16. PVH	3	4. Karaoke	2. No	29	2	3. Divorced	12	0	12	2	2	2	2	2	2	2	2	1	2	17	2. boyfriend	1	1	1	5	5. pharmacie	0					0. never had sex	1	1	0	1. yes	1. alway	1. alway	1	1. alway	0		2. no	2. no	2. no		7	2
111	9. PST	1	4. Karaoke	2. No	31	0	0. Never	96	0	96	2	2	2	1	2	2	2	2	2	2	18	3. client	0	0	0			0					0. never had sex	0														96	2
613	3. PVG	11	4. Karaoke	2. No	27	8	3. Divorced	254	0	4	2	2	2	2	2	2	2	2	2	1	23	1. husband	0	1	0			1	1. yes	1	3	4. never use	0. never had sex	1	0	0	2. no	0. never had sex	0. never had sex	2		1	4. never use	2. no	2. no	1. yes	5. be faithfull	7	1
1153	13. TKO	9	4. Karaoke	2. No	23	7	4. Living with partner	7	1	7	2	2	2	2	2	2	2	2	1	2	17	2. boyfriend	0	0	0			1	1. yes	4	12	4. never use	0. never had sex	1	0	0	1. yes	1. alway	1. alway	2		2		2. no	2. no	2. no		9	2
2209	1. PNP	133	4. Karaoke	2. No	45	5	2. Married not living together	12	0	12	2	2	2	2	2	2	2	2	2	1	16	1. husband	0	5	0			0					4. never use	2								0		2. no	2. no	0. no had sex		3	1
472	17. PLN	12	1. Formerbrothel	2. No	19	1	0. Never	1	0	1	2	2	2	2	2	2	2	2	2	1	13	2. boyfriend	1	0	1	4	1. private clinic	2	2. no				0. never had sex	1	4	0	1. yes	1. alway	1. alway	2		0		2. no	2. no	2. no		6	2
2147	1. PNP	479	4. Karaoke	2. No	29	6	1. Married	120		48	2	2	2	2	2	2	2	2	1	2	18	1. husband	1	1	1	30	1. private clinic	0					4. never use	2								0		2. no	2. no	0. no had sex		7	1
175	9. PST	4	4. Karaoke	2. No	18	5	3. Divorced	1	0	1	2	2	2	2	2	2	2	2	2	1	16	1. husband	0	0	0			2	1. yes	1	2	4. never use	0. never had sex	1	1	1	1. yes	1. alway	1. alway	2		0		2. no	2. no	2. no		96	1
1706	4. BTB	46	5. Beergarden	2. No	34	2	3. Divorced	39	0	1	2	2	2	2	2	2	2	2	2	1	24	1. husband	0	2	0			0					4. never use	2								0		2. no	2. no	0. no had sex		4	1
3200	5. BMC	37	4. Karaoke	2. No	20	4	3. Divorced	5	1	5	2	2	2	2	2	2	2	2	2	1	17	1. husband	1	1	1	1	5. pharmacie	0					0. never had sex	2								0		2. no	2. no	2. no		0	1
3368	8. PSN	60	2. Freelance	2. No	27	8	3. Divorced	120	0	12	2	2	2	2	2	2	2	2	1	2	18	1. husband	2	0	2	5	5. pharmacie	0					0. never had sex	1	4	2	1. yes	1. alway	1. alway	2		2		2. no	2. no	2. no		6	2
654	7. KHK	11	4. Karaoke	2. No	19	0	0. Never	1	1	1	2	2	2	2	2	2	2	2	1	2	0							0					0. never had sex	0														96	1
1597	6. SRP	37	5. Beergarden	2. No	21	4	0. Never	24	0	12	2	2	2	2	2	1	2	2	2	2	20	2. boyfriend	0	0	0			1	1. yes	2	4	3. sometime	0. never had sex	2								0		2. no	2. no	1. yes	5. be faithfull	15	2
3036	6. SRP		4. Karaoke	2. No	20	0	3. Divorced	240	0	48	2	2	2	2	2	1	2	2	2	2	17	1. husband	0	0	0			1	1. yes	1	1	1. alway	0. never had sex	1	1	1	1. yes	1. alway	1. alway	2		0		2. no	2. no	2. no		3	1
3466	1. PNP	1	4. Karaoke	1. yes	23	7	3. Divorced	96	0	1	2	2	2	2	1	2	2	2	2	2	20	1. husband	0	1	0			1	1. yes	3	7	4. never use	0. never had sex	1	1	0	1. yes	1. alway	1. alway	1	1. alway	0		2. no	2. no	1. yes	5. be faithfull	3	2
737	16. PVH	8	4. Karaoke	2. No	25	12	0. Never	2	1	2	2	2	2	1	2	2	2	2	2	2	16	4. abuse	0	0	0			0					0. never had sex	1	5	0	1. yes	1. alway	1. alway	2		0		2. no	2. no	2. no		4	2
615	3. PVG	11	4. Karaoke	2. No	27	6	3. Divorced	10	3	10	2	2	2	2	2	2	2	2	1	2	23	1. husband	0	0	0			1	1. yes	1	3	4. never use	0. never had sex	1	2	2	1. yes	1. alway	1. alway	1	1. alway	1	1. alway	2. no	2. no	2. no		7	1
730	7. KHK	3	4. Karaoke	2. No	27	5	0. Never	120	2	120	2	2	2	2	2	1	2	2	2	2	0							0					0. never had sex	0														96	2
557	3. PVG	1	4. Karaoke	2. No	24	8	3. Divorced	3	2	3	2	2	2	2	2	2	2	2	2	1	17	1. husband	0	2	0			0					0. never had sex	0														7	1
933	10. KDL	15	3. beer girl	2. No	27	10	1. Married	324	0	12	2	2	2	2	2	2	2	2	1	2	17	1. husband	0	2	0			0					4. never use	2								0		2. no	1. yes	1. yes	5. be faithfull	5	2
1178	12. KCN	3	4. Karaoke	2. No	23	6	3. Divorced	36	0	24	2	2	2	2	2	2	2	2	2	1	17	1. husband	0	1	0			3	1. yes	3	10	4. never use	0. never had sex	1	3	1	1. yes	1. alway	1. alway	1	1. alway	1	1. alway	2. no	2. no	1. yes	1. he didn't have a STD/HIV	4	2
533	3. PVG	4	4. Karaoke	2. No	19	1	0. Never	123	0	1	2	2	2	1	2	2	2	2	2	2	0							0					0. never had sex	0														96	1
171	9. PST	4	4. Karaoke	2. No	25	6	2. Married not living together	1	0	1	2	2	2	2	2	2	2	2	2	1	21	1. husband	0	0	0			0					4. never use	0														96	2
415	18. RTK	7	5. Beergarden	2. No	24	9	3. Divorced	1	1	1	2	2	2	2	2	2	2	2	1	2	20	1. husband	0	1	0			0					0. never had sex	1	1	0	1. yes	1. alway	1. alway	2		0		2. no	2. no	2. no		5	2
3169	4. BTB	64	2. Freelance	2. No	18	1	0. Never	216	0	1	2	2	2	1	2	2	2	2	2	2	16	2. boyfriend	0	0	0			0					0. never had sex	1	2	1	1. yes	1. alway	1. alway	2		2		2. no	2. no	2. no		10	2
2129	1. PNP	537	4. Karaoke	2. No	24	6	1. Married	24	0	8	2	2	2	2	2	1	2	2	2	2	20	1. husband	0	1	0			0					4. never use	2								0		2. no	2. no	0. no had sex		4	2
479	17. PLN	12	4. Karaoke	2. No	25	3	0. Never	72	1	72	2	2	2	2	2	2	2	2	2	1	0							4	2. no				0. never had sex	0														0	2
14	11. KTH	19	4. Karaoke	2. No			3. Divorced	18	1	18	2	2	2	2	2	2	2	2	2	1	20	1. husband	0	0	0			0					0. never had sex	0														96	2
1851	5. BMC	4	4. Karaoke	2. No	21	9	0. Never	4	2	4	2	2	2	1	2	2	2	2	2	2	18	2. boyfriend	0	0	0			1	1. yes	13	35	4. never use	0. never had sex	0														3	2
1144	13. TKO	1	4. Karaoke	2. No	19	6	2. Married not living together	228	1	1	2	2	2	2	1	2	2	2	2	2	19	1. husband	0	0	0			0					4. never use	2								0		2. no	2. no	0. no had sex		7	1
1590	6. SRP	37	5. Beergarden	2. No	23	7	4. Living with partner	1	2	1	2	2	2	2	2	2	2	2	2	1	19	4. abuse	1	1	0			0					0. never had sex	2								0		2. no	2. no	0. no had sex		96	2
1118	13. TKO	1	4. Karaoke	2. No	32	4	3. Divorced	24	1	24	2	2	2	2	2	2	2	2	1	2	28	2. boyfriend	1	0	1	5	1. private clinic	2	1. yes	2	3	3. sometime	0. never had sex	1	2	0	1. yes	0. never had sex	3. sometime	2		2		2. no	2. no	1. yes	5. be faithfull	4	2
2403	1. PNP	305	4. Karaoke	2. No	29	5	1. Married	48	0	5	2	2	2	2	2	2	2	2	2	1	21	1. husband	1	1	0			0					4. never use	2								0		2. no	2. no	0. no had sex		7	2
2151	1. PNP	479	4. Karaoke	2. No	29	5	1. Married	12	1	1	2	2	2	2	2	2	2	2	2	1	22	1. husband	0	1	0			0					4. never use	0														7	2
3268	2. KPC	54	4. Karaoke	2. No	26	5	3. Divorced	1	0	1	2	2	2	2	2	2	2	2	1	2	24	1. husband	0	1	0			1	1. yes	2	6	1. alway	0. never had sex	1	1	1	1. yes	1. alway	1. alway	1	1. alway	2		2. no	2. no	2. no		4	2
2287	1. PNP	307	4. Karaoke	2. No	28	5	0. Never	216	0	13	2	2	2	2	2	2	2	2	2	1	17	3. client	4	1	2	2	5. pharmacie	1	1. yes	4	12	4. never use	0. never had sex	1	1	1	1. yes	1. alway	1. alway	2		0		2. no	2. no	2. no		3	2
398	18. RTK	11	4. Karaoke	2. No	21	9	4. Living with partner	12	1	12	2	2	2	2	2	1	2	2	1	2	18	2. boyfriend	2	0	2	4	5. pharmacie	1	1. yes	3	12	4. never use	0. never had sex	2								0		2. no	2. no	2. no		7	1
1973	2. KPC	41	4. Karaoke	2. No	30	7	3. Divorced	36	0	36	2	2	2	2	2	2	2	2	2	1	17	1. husband	0	1	0			0					0. never had sex	2								1	4. never use	2. no	2. no	1. yes	5. be faithfull	7	2
2505	1. PNP	334	4. Karaoke	2. No	19	9	0. Never	188	0	24	2	2	2	2	2	2	2	2	2	1	17	2. boyfriend	0	0	0			2	1. yes	2	1	4. never use	0. never had sex	2								0		2. no	2. no	0. no had sex		7	2
2356	1. PNP	75	4. Karaoke	2. No	32	3	1. Married	13	0	13	2	2	2	2	2	2	2	2	2	1	16	3. client	10	3	7	2	1. private clinic	0					4. never use	2								0		1. yes	2. no	0. no had sex		1	2
3239	5. BMC	40	4. Karaoke	2. No	19	8	4. Living with partner	12	0	8	2	2	2	1	2	2	2	2	2	2	17	3. client	1	0	1	4	1. private clinic	2	1. yes	10	10	3. sometime	0. never had sex	1	3	1	1. yes	1. alway	1. alway	2		0		2. no	2. no	1. yes	0. i want to become pregnant	9	1
3566	1. PNP	19	2. Freelance	2. No	23	3	1. Married	170	0	62	2	2	2	2	2	2	2	2	2	1	16	3. client	2	1	2	6	5. pharmacie	0					4. never use	1	10	6	1. yes	3. sometime	3. sometime	1	3. sometime	0		2. no	2. no	2. no		3	2
3148	4. BTB	64	2. Freelance	2. No	21	6	0. Never	252	0	24	2	2	2	1	2	2	2	2	2	2	16	2. boyfriend	1	0	1	4	3. health center/hospital	1	1. yes	1	3	4. never use	0. never had sex	1	0	0	1. yes	0. never had sex	1. alway	2		0		2. no	2. no	1. yes	5. be faithfull	5	1
192	9. PST	6	2. Freelance	2. No	18	2	0. Never	1	0	1	2	2	2	2	2	2	2	2	2	1	17	2. boyfriend	0	0	0			3	1. yes	3	3	4. never use	0. never had sex	1	2	0	1. yes	1. alway	1. alway	1	2. frequent	0		1. yes	2. no	1. yes	6. condom not available	96	2
3545	1. PNP	10	2. Freelance	2. No	29	3	0. Never	162	0	162	2	2	2	2	2	2	2	2	2	1	13	2. boyfriend	0	0	0			0					0. never had sex	1	2	1	1. yes	1. alway	1. alway	1	1. alway	0		2. no	2. no	2. no		5	2
7	11. KTH	10	4. Karaoke	2. No	23	2	3. Divorced	8	2	8	2	2	2	1	2	2	2	2	2	2	17	1. husband	1	0	1	3	1. private clinic	2	1. yes	20	55	2. frequent	0. never had sex	1	2	1	1. yes	1. alway	2. frequent	1	1. alway	0		2. no	1. yes	1. yes	0. i want to become pregnant	3	2
3410	8. PSN	35	4. Karaoke	2. No	20	7	4. Living with partner	60	0	3	2	2	2	2	2	2	2	2	2	1	18	2. boyfriend	0	0	0			1	1. yes	7	26	4. never use	4. never use	1	1	1	1. yes	1. alway	1. alway	2		2		2. no	2. no	1. yes	5. be faithfull	10	1
1787	4. BTB	35	4. Karaoke	2. No	24	9	4. Living with partner	84	1	36	2	2	2	1	2	2	2	2	2	2	18	2. boyfriend	0	0	0			4	1. yes	2	6	4. never use	4. never use	2								2		2. no	2. no	1. yes	5. be faithfull	10	2
1789	4. BTB	15	5. Beergarden	2. No	21	4	1. Married	252	0	36	2	2	2	2	2	2	2	2	2	1	16	1. husband	3	1	2	5	5. pharmacie	0					4. never use	1	0	0	1. yes	0. never had sex	0. never had sex	2		0		2. no	2. no	2. no		3	1
821	16. PVH	13	4. Karaoke	2. No	33	2	3. Divorced	48	0	48	2	2	2	2	2	2	2	2	2	1	21	1. husband	1	1	1	1	5. pharmacie	1	1. yes	2	5	4. never use	4. never use	2								0		2. no	2. no	1. yes	5. be faithfull	7	2
850	10. KDL	9	3. beer girl	2. No	27	9	3. Divorced	324	0	3	2	2	2	2	2	2	2	2	1	2	17	2. boyfriend	0	0	0			1	1. yes	1	3	4. never use	4. never use	2								0		2. no	2. no	1. yes	5. be faithfull	15	2
351	18. RTK	17	5. Beergarden	2. No	29	7	3. Divorced	1	2	1	2	2	2	2	2	2	2	2	2	1	20	1. husband	1	1	1	1	1. private clinic	1	1. yes	5	20	4. never use	4. never use	2								0		2. no	1. yes	1. yes	5. be faithfull	3	2
319	18. RTK	2	1. Formerbrothel	2. No	29	9	3. Divorced	3	3	3	2	2	2	2	2	2	2	2	1	2	15	1. husband	0	0	0			1	1. yes	5	10	1. alway	1. alway	1	6	3	1. yes	1. alway	1. alway	1	1. alway	0		2. no	2. no	2. no		0	2
3083	6. SRP	2	2. Freelance	2. No	27	8	1. Married	84	0	14	2	2	2	2	2	2	2	2	1	2	18	1. husband	2	2	0			0					4. never use	1	8	1	1. yes	1. alway	1. alway	2		0		2. no	2. no	2. no		5	1
3402	8. PSN	35	4. Karaoke	2. No	19	3	0. Never	18	0	18	2	2	2	2	2	2	2	2	2	1	17	3. client	0	0	0			0					0. never had sex	1	1	1	1. yes	1. alway	1. alway	2		0		2. no	2. no	2. no		7	1
2084	8. PSN	1	4. Karaoke	2. No	22	3	2. Married not living together	12	2	11	2	2	2	2	2	2	2	2	2	1	15	2. boyfriend	0	0	0			0					0. never had sex	1	0	0	1. yes	0. never had sex	1. alway	1	1. alway	0		0. no sexual	2. no	2. no		5	1
1011	14. KSP	13	4. Karaoke	1. yes	18	10	0. Never	216	0	12	2	2	2	2	2	2	2	2	2	1	0							1	2. no				0. never had sex	0														96	1
281	15. OMC	4	4. Karaoke	2. No	32	6	3. Divorced	7	1	4	2	2	2	2	1	2	2	2	1	2	22	1. husband	2	1	2	6	1. private clinic	1	1. yes	1	2	4. never use	0. never had sex	1	1	0	1. yes	0. never had sex	1. alway	1	1. alway	0		2. no	2. no	1. yes	5. be faithfull	96	2
2419	1. PNP	247	4. Karaoke	2. No	27	0	1. Married	48	0	24	2	2	2	2	2	1	2	2	2	2	18	1. husband	3	2	1	24	1. private clinic	0					1. alway	2								0		2. no	2. no	0. no had sex		7	2
208	9. PST	8	4. Karaoke	2. No	18	9	0. Never	36	0	36	2	2	2	2	2	2	2	2	2	1	15	3. client	0	0	0			1	1. yes	3	8	3. sometime	3. sometime	2								0		2. no	2. no	1. yes	5. be faithfull	7	2
2364	1. PNP	75	4. Karaoke	2. No	37	8	1. Married	13	0	4	2	2	2	2	2	2	2	2	2	1	16	1. husband	0	4	0			0					4. never use	2								0		2. no	2. no	0. no had sex		0	2
873	10. KDL	11	5. Beergarden	2. No	23	9	0. Never	60	0	12	2	2	2	2	2	2	2	2	2	1	0							0					0. never had sex	0														96	2
2213	1. PNP	133	4. Karaoke	2. No	25	7	1. Married	12	1	7	2	2	2	2	2	2	2	2	2	1	16	1. husband	0	0	0			0					4. never use	0														3	2
896	10. KDL	13	4. Karaoke	2. No	30	5	1. Married	48	0	2	2	2	2	2	2	2	2	2	2	1	15	1. husband	0	0	0			1	1. yes	2	6	4. never use	4. never use	2								0		2. no	2. no	1. yes	5. be faithfull	2	2
493	17. PLN	11	4. Karaoke	2. No	27	2	1. Married	24	1	24	2	2	2	2	2	2	2	2	2	1	20	2. boyfriend	5	2	2	3	1. private clinic	1	1. yes	3	9	4. never use	4. never use	1	1	1	2. no	4. never use	4. never use	2		0		2. no	2. no	1. yes	5. be faithfull	7	2
2050	8. PSN	52	4. Karaoke	2. No	40	2	1. Married	240	1	120	2	2	2	2	2	2	2	2	1	2	14	1. husband	7	4	3	12	1. private clinic	0					3. sometime	2								0		2. no	2. no	0. no had sex		96	2
248	15. OMC	2	4. Karaoke	2. No	33	5	0. Never	72	0	72	2	2	2	2	2	2	2	2	2	1	18	1. husband	4	2	2	6	3. health center/hospital	2	1. yes	3	5	4. never use	4. never use	1	1	1	2. no	1. alway	1. alway	1	1. alway	1	4. never use	2. no	2. no	2. no		7	2
1630	6. SRP	63	4. Karaoke	2. No	18	6	1. Married	216	0	1	2	2	1	2	2	2	2	2	2	2	18	1. husband	0	0	0			0					4. never use	2								0		2. no	2. no	2. no		2	1
2405	1. PNP	334	4. Karaoke	2. No	26	12	4. Living with partner	12	0	12	2	2	2	2	1	2	2	2	2	2	26	2. boyfriend	0	0	0			1	1. yes	10	20	4. never use	4. never use	2								0		2. no	2. no	0. no had sex		2	2
1731	4. BTB	5	5. Beergarden	2. No	24	7	3. Divorced	288	0	36	2	2	2	2	2	2	2	2	2	1	17	1. husband	2	1	2	3	3. health center/hospital	0					0. never had sex	2								0		2. no	2. no	0. no had sex		96	2
1960	2. KPC	6	4. Karaoke	2. No	20	9	0. Never	36	1	36	2	2	2	2	2	2	2	2	1	2	0							1	2. no				4. never use	2								2		2. no	2. no	2. no		96	2
2430	1. PNP	218	5. Beergarden	2. No	18	9	0. Never	5	1	5	2	2	2	2	2	2	2	2	2	1	0							0					0. never had sex	0														96	1
358	18. RTK	14	4. Karaoke	2. No	27	0	0. Never	14	2	14	2	2	2	2	2	2	2	2	1	2	21	3. client	0	0	0			0					0. never had sex	1	15	2	1. yes	1. alway	1. alway	2		1	4. never use	2. no	1. yes	1. yes	5. be faithfull	3	2
3593	1. PNP	16	2. Freelance	2. No	32	0	1. Married	72	0	12	2	2	2	1	2	2	2	2	2	2	20	2. boyfriend	1	1	1	2	3. health center/hospital	1	1. yes	1	2	1. alway	0. never had sex	1	2	1	1. yes	1. alway	1. alway	1	1. alway	0		2. no	2. no	2. no		3	2
553	3. PVG	1	3. beer girl	2. No	35	2	3. Divorced	420	0	1	2	2	2	1	2	2	2	2	2	2	22	1. husband	0	2	0			0					0. never had sex	0														7	1
1234	12. KCN	11	4. Karaoke	2. No	23	5	3. Divorced	24	0	1	2	2	2	2	2	2	2	2	2	1	17	1. husband	0	2	0			1	1. yes	3	10	4. never use	0. never had sex	1	1	1	1. yes	1. alway	1. alway	2		0		2. no	2. no	1. yes	1. he didn't have a STD/HIV	10	1
804	16. PVH	1	4. Karaoke	2. No	27	3		1	3	1	2	2	2	1	2	2	2	2	2	2	17	1. husband	0	1	0			0					0. never had sex	1	1	0	1. yes	0. never had sex	1. alway	2		0		2. no	2. no	2. no		4	1
532	3. PVG	4	4. Karaoke	2. No	18	8	0. Never	12	0	10	2	2	2	2	2	2	2	2	2	1	18	2. boyfriend	0	0	0			2	1. yes	2	2	1. alway	0. never had sex	1	1	0	1. yes	0. never had sex	1. alway	1	1. alway	0		2. no	2. no	2. no		7	1
551	3. PVG	1	4. Karaoke	2. No	23	2	3. Divorced	1	3	1	2	2	2	2	2	2	1	2	2	2	16	1. husband	0	1	0			3	1. yes	2	2	4. never use	0. never had sex	1	2	2	1. yes	3. sometime	3. sometime	2		0		2. no	2. no	1. yes	2. he persuaded me not use condom	1	1
3323	2. KPC	33	4. Karaoke	2. No	31	3	0. Never	24	0	8	2	2	2	2	2	2	2	2	2	1	19	2. boyfriend	0	0	0			2	1. yes	3	7	4. never use	0. never had sex	1	3	1	1. yes	1. alway	1. alway	2		2		2. no	2. no	1. yes	5. be faithfull	4	1
1925	2. KPC	2	4. Karaoke	2. No	24	7	2. Married not living together	24	0	24	2	2	2	2	2	2	2	2	2	1	19	1. husband	0	1	0			1	1. yes	1	1	1. alway	3. sometime	2								0		2. no	2. no	2. no		10	2
559	3. PVG	1	4. Karaoke	2. No	24	5	0. Never	1	0	1	2	2	2	2	2	2	2	2	2	1	23	2. boyfriend	0	0	0			1	1. yes	6	7	4. never use	4. never use	0														3	1
1083	13. TKO	5	4. Karaoke	2. No	26	5	0. Never	82	1	82	2	2	2	2	2	2	2	2	2	1	19	2. boyfriend	2	0	2	12	5. pharmacie	1	1. yes	1	3	4. never use	0. never had sex	2								2		2. no	2. no	2. no		6	2
797	16. PVH	1	4. Karaoke	2. No	23	11	3. Divorced	2	1	2	2	2	2	2	2	2	2	2	2	1	17	1. husband	0	2	0			0					0. never had sex	1	2	1	1. yes	1. alway	1. alway	2		0		2. no	2. no	2. no		4	1
757	16. PVH	5	4. Karaoke	2. No	18	9	0. Never	3	1	3	2	2	1	2	2	2	2	2	2	2	17	2. boyfriend	1	0	1	2	6. other	7	1. yes	3	6	4. never use	0. never had sex	1	1	1	1. yes	1. alway	1. alway	1	1. alway	1	1. alway	2. no	2. no	2. no		7	2
125	9. PST	2	4. Karaoke	2. No	18	7	0. Never	6	2	6	2	2	2	2	2	2	2	2	2	1	0							0					0. never had sex	0														96	1
856	10. KDL	9	4. Karaoke	2. No	19	5	0. Never	9	1	9	2	2	2	2	2	2	2	2	2	1	17	2. boyfriend	1	0	1	3	5. pharmacie	1	1. yes	12	36	4. never use	0. never had sex	1	1	0	1. yes	1. alway	1. alway	2		0		2. no	2. no	1. yes	5. be faithfull	2	1
3250	5. BMC	48	4. Karaoke	2. No	24	3	3. Divorced	4	10	4	2	2	2	2	2	1	2	2	2	2	17	2. boyfriend	0	1	0			2	1. yes	4	15	3. sometime	0. never had sex	2								2		2. no	2. no	1. yes	0. i want to become pregnant	3	2
1439	6. SRP	89	5. Beergarden	2. No	27	6	3. Divorced	324	0	3	2	2	2	2	1	2	2	2	2	2	18	1. husband	3	2	1	2	5. pharmacie	4	1. yes	5	15	3. sometime	0. never had sex	1	1	0	1. yes	0. never had sex	1. alway	2		1	4. never use	2. no	2. no	1. yes	5. be faithfull	5	1
2314	1. PNP	345	5. Beergarden	2. No	29	3	3. Divorced	60	0	60	2	2	2	2	2	2	2	2	2	1	17	1. husband	1	1	0			0					0. never had sex	1	1	0	1. yes	1. alway	1. alway	2		0		2. no	2. no	2. no		5	1
3129	4. BTB	89	2. Freelance	2. No	29	9	3. Divorced	156	0	4	2	2	2	1	2	2	2	2	2	2	17	3. client	3	0	3	3	5. pharmacie	2	1. yes	1	3	4. never use	0. never had sex	1	1	1	1. yes	1. alway	1. alway	2		0		2. no	2. no	1. yes	5. be faithfull	5	2
3587	1. PNP	10	2. Freelance	2. No	36	0	3. Divorced	60	0	7	2	2	1	2	2	2	2	2	2	2	20	1. husband	3	4	1	12	1. private clinic	2	1. yes	3	6	1. alway	1. alway	1	4	2	1. yes	1. alway	1. alway	1	1. alway	1	1. alway	2. no	2. no	2. no		3	2
3255	5. BMC	48	4. Karaoke	2. No	25	0	0. Never	12	0	12	2	2	2	2	2	2	2	2	2	1	20	2. boyfriend	5	0	5	1	1. private clinic	1	1. yes	0	5	3. sometime	0. never had sex	2								0		1. yes	1. yes	1. yes	1. he didn't have a STD/HIV	96	2
481	17. PLN	6	4. Karaoke	2. No	35	0	3. Divorced	2	0	2	2	2	2	2	2	2	2	2	2	1	19	1. husband	2	1	1	1	5. pharmacie	0					0. never had sex	2								0		2. no	2. no	2. no		4	2
649	7. KHK	13	1. Formerbrothel	2. No	24	5	0. Never	36	0	6	2	2	2	1	2	2	2	2	2	2	17	3. client	1	1	0			0					0. never had sex	1	4	1	1. yes	1. alway	1. alway	2		2		2. no	2. no	0. no had sex		7	2
2032	8. PSN	1	4. Karaoke	2. No	19	9	0. Never	24	1	12	2	2	2	2	2	2	2	2	2	1	17	2. boyfriend	1	0	1	2	3. health center/hospital	1	1. yes	5	10	4. never use	0. never had sex	1	4	0	1. yes	1. alway	1. alway	1	1. alway	0		2. no	2. no	2. no		5	1
969	14. KSP	6	4. Karaoke	2. No	28	6	1. Married	336	0	12	2	2	2	1	2	2	2	2	1	2	26	1. husband	2	1	1	11	3. health center/hospital	0					4. never use	1	0	0	1. yes	0. never had sex	1. alway	2		0		2. no	2. no	2. no		3	1
3453	1. PNP	7	4. Karaoke	2. No	27	1	0. Never	96	0	20	2	2	2	1	2	2	2	2	2	2	17	3. client	1	1	1	24	1. private clinic	1	1. yes	8	25	4. never use	0. never had sex	1	7	2	1. yes	1. alway	1. alway	2		0		2. no	2. no	2. no		0	2
2524	1. PNP	595	4. Karaoke	2. No	22	0	3. Divorced	48	0	1	2	2	2	2	2	2	2	2	1	2	17	1. husband	0	1	0			3	1. yes	1	1	1. alway	1. alway	2								0		2. no	2. no	0. no had sex		3	1
1872	5. BMC	25	4. Karaoke	2. No	25	0	4. Living with partner	240	3	4	2	2	2	2	2	2	2	2	1	2	19	1. husband	1	1	1	6	1. private clinic	2	1. yes	1	3	4. never use	4. never use	2								0		2. no	2. no	2. no		4	1
104	11. KTH	12	4. Karaoke	2. No	20	9	0. Never	12	1	3	2	2	2	2	2	2	2	2	1	2	19	2. boyfriend	0	0	0			1	1. yes	0	1	4. never use	0. never had sex	2								0		2. no	2. no	1. yes	5. be faithfull	7	2
699	7. KHK	8	4. Karaoke	2. No	19	10	0. Never	1	2	1	2	2	2	2	2	2	2	2	2	1	18	2. boyfriend	0	0	0			3	1. yes	4	15	1. alway	0. never had sex	1	0	0	1. yes	0. never had sex	0. never had sex	2		1	1. alway	2. no	2. no	2. no		1	2
407	18. RTK	11	4. Karaoke	2. No	26	9	4. Living with partner	312	0	5	2	2	2	2	2	2	2	2	2	1	21	2. boyfriend	0	0	0			0					0. never had sex	2								0		0. no sexual	0. no had sex	0. no had sex		96	1
599	3. PVG	9	4. Karaoke	2. No	23	8	0. Never	12	1	12	2	2	2	2	2	2	2	2	2	1	0							0					0. never had sex	0														96	1
1338	6. SRP	120	4. Karaoke	2. No	27	6	1. Married	120	0	36	2	2	2	2	2	2	2	2	2	1	19	1. husband	1	1	0			0					4. never use	0														3	1
791	16. PVH	1	4. Karaoke	2. No	19	1	3. Divorced	7	1	7	2	2	2	2	2	2	2	2	1	2	18	1. husband	0	0	0			2	1. yes	2	6	4. never use	4. never use	2								0		2. no	2. no	1. yes	5. be faithfull	4	2
661	7. KHK	15	1. Formerbrothel	2. No	33	0	3. Divorced	60	1	2	2	2	2	2	2	2	2	2	2	1	24	1. husband	0	0	0			3	1. yes	3	8	4. never use	0. never had sex	1	2	2	1. yes	1. alway	1. alway	2		2		2. no	2. no	1. yes	5. be faithfull	97	1
2506	1. PNP	334	4. Karaoke	2. No	24	7	3. Divorced	2	1	2	2	2	2	2	2	2	2	2	2	1	17	2. boyfriend	0	2	0			1	1. yes	4	12	3. sometime	3. sometime	2								0		2. no	2. no	1. yes	6. condom not available	5	2
3157	4. BTB	64	2. Freelance	2. No	32	6	3. Divorced	384	0	2	2	2	2	1	2	2	2	2	2	2	22	1. husband	0	0	0			1	1. yes	3	9	4. never use	4. never use	1	2	1	1. yes	1. alway	1. alway	2		2		2. no	2. no	1. yes	5. be faithfull	12	2
720	7. KHK	16	4. Karaoke	2. No	28	5	3. Divorced	15	1	1	2	2	2	2	2	2	2	2	2	1	20	1. husband	0	1	0			2	1. yes	3	9	4. never use	3. sometime	2								0		2. no	2. no	0. no had sex		0	2
515	17. PLN	7	4. Karaoke	2. No	24	3	0. Never	1	4	1	2	2	2	1	2	2	2	2	2	2	19	2. boyfriend	2	0	2	5	5. pharmacie	2	1. yes	10	25	4. never use	0. never had sex	2								1	1. alway	2. no	2. no	1. yes	5. be faithfull	4	1
3572	1. PNP	10	2. Freelance	2. No	28	7	1. Married	280	0	24	2	2	2	2	2	2	2	2	2	1	22	3. client	0	3	0			0					4. never use	1	2	1	1. yes	1. alway	1. alway	2		0		2. no	2. no	2. no		4	2
1672	6. SRP	6	4. Karaoke	2. No	30	3	2. Married not living together	360	1	12	2	2	2	2	2	1	2	2	2	2	23	2. boyfriend	0	0	0			0					3. sometime	1	1	0	1. yes	1. alway	1. alway	2		0		2. no	2. no	2. no		5	1
73	11. KTH	11	4. Karaoke	2. No	25	2	0. Never	7	1	6	2	2	1	1	2	2	2	2	1	2	20	2. boyfriend	1	0	1	3	5. pharmacie	0					0. never had sex	0														5	2
3508	1. PNP	25	2. Freelance	2. No	32	0	3. Divorced	36	0	12	2	2	2	2	2	2	2	2	1	2	19	1. husband	0	3	0			0					0. never had sex	1	3	0	1. yes	1. alway	1. alway	2		0		2. no	2. no	2. no		7	2
1039	14. KSP	7	4. Karaoke	2. No	23	8	0. Never	12	1	12	2	2	2	2	2	2	2	2	1	2	18	2. boyfriend	1	0	1	1	5. pharmacie	1	1. yes	4	10	4. never use	4. never use	2								2		2. no	2. no	2. no		3	2
329	18. RTK	1	4. Karaoke	2. No	34	2	3. Divorced	4	1	4	2	2	2	2	2	2	2	2	2	1	17	1. husband	0	4	0			1	1. yes	0	3	1. alway	1. alway	1	0	0	1. yes	0. never had sex	0. never had sex	1	1. alway	1	1. alway	2. no	2. no	2. no		4	2
3013	6. SRP		4. Karaoke	2. No	32	3	3. Divorced	120	0	4	2	2	2	2	2	1	2	2	2	2	17	1. husband	0	3	0			2	1. yes	2	6	1. alway	4. never use	1	0	0	2. no	0. never had sex	1. alway	2		0		2. no	1. yes	2. no		6	2
3589	1. PNP	10	2. Freelance	2. No	35	0	4. Living with partner	242	0	50	2	2	2	2	2	2	2	2	2	1	17	2. boyfriend	0	6	0			0					3. sometime	1	5	1	1. yes	1. alway	1. alway	2		0		2. no	2. no	2. no		7	2
3029	6. SRP		4. Karaoke	2. No	24	8	3. Divorced	288	0	4	2	1	2	2	2	2	2	2	2	2	17	1. husband	2	1	1	72	6. other	1	1. yes	1	2	3. sometime	0. never had sex	1	1	0	1. yes	0. never had sex	3. sometime	2		0		1. yes	2. no	1. yes		2	2
3050	6. SRP	159	2. Freelance	2. No	18	3	1. Married	194	0	48	2	2	2	2	1	2	2	2	2	2	15	3. client	0	0	0			1	1. yes	1	2	1. alway	0. never had sex	1	3	0	1. yes	1. alway	1. alway	2		1	1. alway	2. no	2. no	2. no		7	1
676	7. KHK	7	4. Karaoke	2. No	20	3	0. Never	24	0	24	2	2	2	1	2	2	2	2	2	2	19	2. boyfriend	0	0	0			1	1. yes	1	3	1. alway	0. never had sex	1	0	0	1. yes	0. never had sex	0. never had sex	2		1	1. alway	2. no	2. no	2. no		7	2
3460	1. PNP	1	4. Karaoke	2. No	30	9	3. Divorced	360	0	36	2	2	2	2	2	2	2	2	2	1	18	1. husband	6	2	6	6	4. NGO clinic	3	1. yes	4	12	4. never use	0. never had sex	1	7	1	2. no	1. alway	3. sometime	1	3. sometime	1	4. never use	2. no	2. no	0. no had sex		4	2
487	17. PLN	11	4. Karaoke	2. No	28	2	0. Never	24	1	24	2	2	2	2	2	2	2	2	2	1	21	2. boyfriend	0	0	0			1	1. yes	6	25	4. never use	4. never use	1	1	1	2. no	4. never use	4. never use	2		0		2. no	2. no	1. yes	5. be faithfull	7	2
1996	2. KPC	21	3. beer girl	2. No	19	8	0. Never	2	0	2	2	2	2	2	2	2	2	2	2	1	17	2. boyfriend	0	0	0			5	1. yes	2	1	1. alway	0. never had sex	0														10	1
2284	1. PNP	307	4. Karaoke	2. No	27	2	3. Divorced	48	0	18	2	2	2	2	2	2	2	2	1	2	17	1. husband	0	1	0			0					0. never had sex	1	1	0	1. yes	0. never had sex	1. alway	2		1	4. never use	2. no	2. no	1. yes	1. he didn't have a STD/HIV	14	1
2015	8. PSN	1	4. Karaoke	2. No	22	3	3. Divorced	1	0	1	2	2	2	2	2	2	2	2	1	2	17	1. husband	2	1	1	1	5. pharmacie	1	1. yes	5	5	4. never use	0. never had sex	1	1	0	2. no	0. never had sex	0. never had sex	2		1	3. sometime	2. no	2. no	1. yes	5. be faithfull	0	2
1171	12. KCN	9	4. Karaoke	2. No	27	0	3. Divorced	3	1	3	2	2	2	2	2	2	2	2	1	2	17	1. husband	0	1	0			1	1. yes	1	3	1. alway	0. never had sex	2								1	1. alway	2. no	2. no	2. no		4	2
529	3. PVG	4	4. Karaoke	2. No	25	6	0. Never	300	0	12	2	2	2	1	2	2	2	2	2	2	18	3. client	1	1	0			1	1. yes	2	6	4. never use	0. never had sex	0														7	2
1268	6. SRP	144	4. Karaoke	2. No	49	2	3. Divorced	612	0	36	2	2	2	2	2	2	2	2	2	1	20	1. husband	1	3	1			0					0. never had sex	0														3	1
3379	8. PSN	43	4. Karaoke	2. No	19	7	0. Never	2	2	2	2	2	2	2	2	2	2	2	2	1	19	3. client	0	0	0			0					0. never had sex	1	0	0	1. yes	0. never had sex	1. alway	2		0		2. no	2. no	2. no		15	1
3192	5. BMC	57	2. Freelance	2. No	27	0	4. Living with partner	60	0	12	2	2	2	2	2	2	2	2	2	1	19	1. husband	0	1	0			0					4. never use	1	2	2	1. yes	3. sometime	3. sometime	2		0		2. no	1. yes	1. yes	3. he force me not use condom	0	2
1853	5. BMC	4	4. Karaoke	2. No	18	6	0. Never	1	2	1	2	2	2	1	2	2	2	2	2	2	0							1	2. no				0. never had sex	0														96	2
3426	8. PSN	16	4. Karaoke	2. No	26	12	3. Divorced	2	1	1	2	2	2	2	2	2	2	2	2	1	14	1. husband	2	2	0			1	1. yes	3	10	4. never use	0. never had sex	1	2	1	1. yes	1. alway	1. alway	2		1	4. never use	2. no	2. no	1. yes	5. be faithfull	0	1
3030	6. SRP		4. Karaoke	2. No	22	6	0. Never	18	0	18	2	2	2	2	2	2	2	2	2	1	19	2. boyfriend	1	1	0			1	1. yes	4	13	4. never use	4. never use	1	2	1	1. yes	1. alway	1. alway	2		0		2. no	2. no	1. yes		3	2
1210	12. KCN	1	4. Karaoke	2. No	27	4	3. Divorced	120	0	12	2	2	2	1	2	2	2	2	2	2	19	1. husband	0	1	0			1	1. yes	2	2	1. alway	0. never had sex	1	6	2	1. yes	1. alway	1. alway	2		0		2. no	2. no	2. no		15	2
3492	1. PNP	25	2. Freelance	2. No	29	3	1. Married	12	0	3	2	2	2	2	2	2	2	2	2	1	17	1. husband	0	3	1	4	5. pharmacie	0					4. never use	1	10	0	1. yes	1. alway	1. alway	2		0		2. no	2. no	2. no		2	1
1938	2. KPC	2	4. Karaoke	2. No	27	3	3. Divorced	15	0	15	2	2	2	2	2	2	2	2	2	1	16	1. husband	2	3	1	3	5. pharmacie	1	1. yes	1	3	4. never use	0. never had sex	2								0		2. no	2. no	1. yes	1. he didn't have a STD/HIV	7	2
2086	8. PSN	1	4. Karaoke	2. No	24	0	0. Never	4	2	3	2	2	2	2	2	2	2	2	2	1	0							0					0. never had sex	0														96	2
2035	8. PSN	28	3. beer girl	2. No	26	7	0. Never	120	0	2	2	2	1	2	2	2	2	2	2	2	17	2. boyfriend	2	0	2	2	5. pharmacie	1	1. yes	4	8	4. never use	0. never had sex	2								0		2. no	2. no	2. no		3	2
2321	1. PNP	345	4. Karaoke	2. No	19	10	0. Never	24	0	3	2	2	2	2	2	1	2	2	2	2	0							0					0. never had sex	0														96	2
3483	1. PNP	2	2. Freelance	2. No	26	2	3. Divorced	312	0	3	2	2	2	1	2	2	2	2	2	2	18	1. husband	0	1	0			0					0. never had sex	1	2	0		1. alway	1. alway	2		0				2. no		3	2
734	7. KHK	3	4. Karaoke	2. No	18	6	2. Married not living together	1	0	1	2	2	2	1	2	2	2	2	2	2	18	1. husband	0	0	0			1	1. yes	1	3	4. never use	4. never use	2								0		2. no	2. no	2. no		0	2
1688	6. SRP	6	4. Karaoke	2. No	31	9	1. Married	120	0	36	2	2	2	2	2	2	2	2	2	1	18	1. husband	4	1	3	12	1. private clinic	0					4. never use	2								2		2. no	2. no	2. no		5	2
2415	1. PNP	247	4. Karaoke	2. No	25	10	4. Living with partner	4	0	2	2	2	2	2	2	2	2	2	2	1	22	2. boyfriend	1	0	1	2	1. private clinic	1	1. yes	20	60	3. sometime	0. never had sex	0														4	2
1001	14. KSP	13	4. Karaoke	2. No	23	5	3. Divorced	36	0	36	2	2	2	2	2	2	2	2	2	1	18	1. husband	0	0	0			2	1. yes	2	5	3. sometime	0. never had sex	1	5	1	1. yes	3. sometime	3. sometime	1	4. never use	0		2. no	2. no	1. yes	4. he offered more money	6	2
189	9. PST	3	4. Karaoke	2. No	22	0	2. Married not living together	1	1	1	2	2	2	2	2	2	2	2	1	2	21	3. client	0	0	0			2	1. yes	6	14	1. alway	1. alway	1	10	1	1. yes	1. alway	1. alway	2		0		2. no	2. no	2. no		5	2
1880	5. BMC	25	4. Karaoke	2. No	28	2	0. Never	3	2	3	2	2	2	1	2	2	2	2	2	2	18	2. boyfriend	2	0	2	5	1. private clinic	1	1. yes	12	12	4. never use	4. never use	0														96	2
2494	1. PNP	277	4. Karaoke	2. No	24	12	0. Never	12	0	2	2	2	2	2	2	2	2	2	2	1	0							0					0. never had sex	0														96	1
1992	2. KPC	15	4. Karaoke	2. No	28	8	3. Divorced	336	0	12	2	2	2	2	2	2	2	2	1	2	17	1. husband	2	1	1	2	3. health center/hospital	1	1. yes	3	9	4. never use	0. never had sex	2								2		2. no	2. no	1. yes	5. be faithfull	10	2
258	15. OMC	2	4. Karaoke	2. No	30	5	3. Divorced	2	1	2	2	2	2	2	2	2	2	2	1	2	21	1. husband	0	2				0					0. never had sex	1	1	0	1. yes	1. alway	1. alway	1	1. alway	1	1. alway	2. no	2. no	2. no		3	2
1828	5. BMC	4	4. Karaoke	2. No	21	5	4. Living with partner	36	0	3	2	2	2	2	2	2	2	2	2	1	20	2. boyfriend	0	0	0			2	1. yes	3	3	4. never use	0. never had sex	2								0		2. no	2. no	1. yes	5. be faithfull	7	1
187	9. PST	2	4. Karaoke	2. No	38	10	3. Divorced	192	1	192	2	2	2	2	2	2	2	2	1	2	20	1. husband	4	0	4	72	1. private clinic	1	1. yes	1	4	4. never use	0. never had sex	1	0	0	2. no	0. never had sex	0. never had sex	2		0		2. no	2. no	0. no had sex		96	2
2358	1. PNP	75	4. Karaoke	2. No	18	0	0. Never	13	0	5	2	2	2	2	2	2	2	2	2	1	0							0					0. never had sex	2								0		0. no sexual	0. no had sex	0. no had sex		96	2
1981	2. KPC	41	4. Karaoke	2. No	32	8	3. Divorced	4	0	4	2	2	2	2	2	2	2	2	2	1	16	1. husband	0	2	0			1	1. yes	1	3	4. never use	0. never had sex	2								2		2. no	2. no	1. yes	5. be faithfull	96	2
3105	4. BTB	84	2. Freelance	2. No	27	5	3. Divorced	326	0	60	1	2	2	1	2	2	1	2	2	2	18	1. husband	5	1	4	12	1. private clinic	1	1. yes	3	9	4. never use	0. never had sex	1	10	4	1. yes	1. alway	1. alway	2		0		2. no	2. no	1. yes	5. be faithfull	0	2
783	16. PVH	3	4. Karaoke	2. No	22	5	0. Never	12	0	12	2	2	2	2	2	1	2	2	2	2	18	2. boyfriend	0	0	0			1	1. yes	2	3	1. alway	0. never had sex	1	1	1	1. yes	1. alway	1. alway	1	1. alway	2		2. no	2. no	2. no		5	2
2344	1. PNP	160	4. Karaoke	2. No	19	9	0. Never	2	0	2	2	2	2	2	2	2	2	2	2	1	0							0					0. never had sex	0														0	1
948	14. KSP	5	4. Karaoke	2. No	27	2	3. Divorced	156	0	6	2	2	2	2	2	2	2	2	2	1	20	1. husband	3	1	3	36	5. pharmacie	3	1. yes	3	4	4. never use	0. never had sex	2								0		2. no	2. no	1. yes	5. be faithfull	7	2
1469	6. SRP	84	5. Beergarden	2. No	22	11	3. Divorced	264	0	1	2	2	2	2	2	1	2	2	2	2	18	1. husband	1	1	0			0					0. never had sex	2								0		0. no sexual	0. no had sex	0. no had sex		96	2
1915	2. KPC	8	3. beer girl	2. No	23	1	0. Never	4	2	4	2	2	2	2	2	1	2	2	2	2	0							0					0. never had sex	0														96	2
1745	4. BTB	28	4. Karaoke	2. No	18	9	0. Never	216	0	4	2	2	2	2	2	2	2	2	2	1	0							4	2. no				0. never had sex	2								0		0. no sexual	0. no had sex	0. no had sex		96	2
2000	2. KPC	21	4. Karaoke	2. No	28	5	1. Married	336	0	24	2	2	2	2	2	2	2	2	1	2	19	2. boyfriend	2	0	2	16	1. private clinic	0					4. never use	2								2		2. no	2. no	2. no		5	1
1994	2. KPC	21	4. Karaoke	2. No	18	4	0. Never	7	1	7	2	2	2	2	2	2	2	2	2	1	0							4	2. no				0. never had sex	2								2		0. no sexual	0. no had sex	0. no had sex		96	2
753	16. PVH	5	4. Karaoke	2. No	26	2	3. Divorced	144	0	10	2	2	1	2	2	2	2	2	2	2	15	1. husband	0	1	0			1	1. yes	0	1	4. never use	0. never had sex	1	10	2	2. no	2. frequent	2. frequent	1	0. never had sex	0		2. no	2. no	1. yes	0. i want to become pregnant	97	2
2333	1. PNP	131	4. Karaoke	2. No	25	6	2. Married not living together	5	2	5	2	2	2	2	2	2	2	2	2	1	25	1. husband	0	0	0			0					4. never use	2								0		2. no	2. no	2. no		15	2
1105	13. TKO	6	4. Karaoke	2. No	24	5	4. Living with partner	8	1	8	2	2	2	2	2	2	2	2	2	1	21	2. boyfriend	0	1	0			2	1. yes	2	6	2. frequent	0. never had sex	2								2		2. no	2. no	1. yes	5. be faithfull	3	2
278	15. OMC	4	4. Karaoke	2. No	20	12	0. Never	3	1	3	2	2	2	2	2	2	2	2	2	1	19	3. client	0	0				1	1. yes	0	0	0. never had sex	0. never had sex	1	1	1	1. yes	1. alway	1. alway	2		1	1. alway	2. no	2. no	2. no		7	2
3506	1. PNP	25	2. Freelance	2. No	24	0	4. Living with partner	36	0	12	2	2	2	2	2	2	2	2	2	1	22	3. client	0	1	0			0					4. never use	1	3	0	1. yes	1. alway	1. alway	2		0		2. no	2. no	1. yes	3. he force me not use condom	6	2
1321	6. SRP	120	4. Karaoke	2. No	18	8	0. Never	1	1	1	2	2	2	2	2	2	2	2	2	1	0							1	2. no				0. never had sex	0														96	1
2502	1. PNP	334	4. Karaoke	2. No	22	10	0. Never	2	0	2	2	2	2	2	2	2	2	2	1	2	0							0					0. never had sex	0														96	2
3361	8. PSN	60	2. Freelance	2. No	32	0	3. Divorced	18	0	12	2	2	2	2	2	1	2	2	2	2	17	1. husband	3	1	2	5	5. pharmacie	0					0. never had sex	1	2	1	1. yes	1. alway	1. alway	2		2		2. no	2. no	2. no		9	2
818	16. PVH	13	4. Karaoke	2. No	28	0	3. Divorced	4	1	4	2	2	2	1	2	2	2	2	2	2	18	1. husband	1	1	1	1	5. pharmacie	1	1. yes	6	6	4. never use	4. never use	1	1	1	1. yes	1. alway	1. alway	2		0		2. no	2. no	1. yes	5. be faithfull	3	2
1404	6. SRP	115	4. Karaoke	2. No	20	7	0. Never	240	0	5	2	2	2	2	1	2	2	2	2	2	0							0					0. never had sex	0														96	1
2432	1. PNP	218	4. Karaoke	2. No	20	10	0. Never	6	0	2	2	2	2	2	2	2	2	2	2	1	18	2. boyfriend	0	0	0			1	1. yes	2	2	1. alway	0. never had sex	2								0		2. no	2. no	2. no		7	2
1058	13. TKO	2	4. Karaoke	2. No	28	8	0. Never	84	0	3	2	2	2	2	2	2	2	2	1	2	0							1	2. no				0. never had sex	0														96	2
814	16. PVH	1	4. Karaoke	2. No	18	6	3. Divorced	3	1	3	2	2	2	2	2	2	2	2	2	1	17	1. husband	0	0	0			3	1. yes	5	15	4. never use	4. never use	2								0		2. no	2. no	1. yes	5. be faithfull	0	2
1451	6. SRP	84	5. Beergarden	2. No	27	3	1. Married	324	0	8	2	2	2	2	2	2	2	2	2	1	16	1. husband	0	2	0			0					4. never use	2								0		2. no	2. no	0. no had sex		15	2
1400	6. SRP	115	4. Karaoke	2. No	24	3	1. Married	288	0	36	2	2	2	2	2	1	2	2	2	2	22	1. husband	2	2	2	4	5. pharmacie	0					4. never use	1	9	1	1. yes	1. alway	1. alway	2		0		2. no	2. no	2. no		3	2
2373	1. PNP	75	4. Karaoke	2. No	30	3	4. Living with partner	360	0	4	2	2	2	2	2	2	2	2	2	1	18	2. boyfriend	0	2	0			2	1. yes	4	12	4. never use	0. never had sex	1	0	0	1. yes	0. never had sex	1. alway	2		1	4. never use	2. no	2. no	2. no		5	2
2292	1. PNP	255	5. Beergarden	2. No	30	6	1. Married	36	0	36	2	2	2	2	2	2	2	2	2	1	18	1. husband	1	2	1	12	5. pharmacie	0					4. never use	0														3	2
168	9. PST	2	4. Karaoke	2. No	27	8	0. Never	48	0	48	2	2	2	2	2	1	2	2	2	2	18	2. boyfriend	0	0	0			2	1. yes	3	12	3. sometime	0. never had sex	1	2	1	1. yes	4. never use	3. sometime	2		0		2. no	2. no	2. no		96	2
751	16. PVH	8	4. Karaoke	2. No	23	6	3. Divorced	11	1	11	2	2	2	2	2	2	2	2	2	1	17	2. boyfriend	3	0	3	1	5. pharmacie	3	1. yes	3	5	4. never use	4. never use	1	2	2	1. yes	1. alway	1. alway	1	1. alway	0		2. no	2. no	2. no		5	2
2071	8. PSN	1	4. Karaoke	2. No	30	6	3. Divorced	36	1	24	2	2	2	2	2	2	2	2	2	1	16	1. husband	2	1	1	72	5. pharmacie	0					0. never had sex	1	0	0	1. yes	2. frequent	1. alway	2		2		2. no	2. no	2. no		96	2
434	17. PLN	1	5. Beergarden	2. No	28	4	3. Divorced	2	2	2	2	2	2	2	2	2	2	2	2	1	20	1. husband	1	1	0			1	1. yes	0	2	1. alway	4. never use	1	20	3	1. yes	1. alway	1. alway	1	1. alway	1	1. alway	2. no	2. no	1. yes	1. he didn't have a STD/HIV	2	2
2391	1. PNP	218	4. Karaoke	2. No	18	8	4. Living with partner	24	0	24	2	2	2	2	1	2	2	2	2	2	17	3. client	0	0	0			1	1. yes	4	1	1. alway	0. never had sex	1	2	1	1. yes	1. alway	1. alway	2		1	4. never use	2. no	2. no	2. no		4	2
2121	1. PNP	566	5. Beergarden	2. No	20	5	3. Divorced	16	0	1	2	2	2	2	2	2	2	2	2	1	15	1. husband	3	2	1	48	3. health center/hospital	0					0. never had sex	0														96	2
1197	12. KCN	3	4. Karaoke	2. No	31	11	1. Married	372	0	9	2	2	2	2	2	2	2	2	1	2	23	1. husband	0	2	0			0					4. never use	2								0		2. no	2. no	2. no		5	2
2095	8. PSN	1	4. Karaoke	2. No	21	5	0. Never	12	2	8	2	2	2	2	2	2	2	2	2	1	0							0					0. never had sex	0														96	1
1722	4. BTB	5	5. Beergarden	2. No	18	3	0. Never	216	0	1	2	2	2	2	2	1	2	2	2	2	0							1	2. no				0. never had sex	0														96	1
146	9. PST	5	4. Karaoke	2. No	22	0	0. Never	72	0	72	2	2	2	2	2	2	2	2	2	1	16	3. client	1	1	1	10	1. private clinic	2	1. yes	4	15	4. never use	0. never had sex	0														5	1
2203	1. PNP	133	4. Karaoke	2. No	28	8	0. Never	24	0	24	2	2	2	2	2	2	2	2	1	2	22	2. boyfriend	0	0	0			0					0. never had sex	1	1	0	1. yes	1. alway	1. alway	2		1	1. alway	2. no	2. no	2. no		3	2
3172	5. BMC	59	4. Karaoke	2. No	37	0	3. Divorced	240	0	12	2	2	2	1	2	2	2	2	2	2	23	1. husband	1	2	1	11	5. pharmacie	1	1. yes	2	8	4. never use	0. never had sex	1	1	1	1. yes	1. alway	1. alway	1	1. alway	1	4. never use	2. no	2. no	2. no		7	1
2522	1. PNP	277	4. Karaoke	2. No	32	3	1. Married	240	0	4	2	2	2	2	2	2	2	2	1	2	22	1. husband	0	1	0			0					3. sometime	2								0		2. no	2. no	0. no had sex		15	2
1549	6. SRP	65	4. Karaoke	2. No	24	9	3. Divorced	180	0	12	2	2	2	2	1	2	2	2	2	2	19	1. husband	1	1	0			1	1. yes	10	20	2. frequent	0. never had sex	1	1	0	1. yes	1. alway	1. alway	1	1. alway	1	2. frequent	2. no	2. no	1. yes	5. be faithfull	10	2
1529	6. SRP	65	4. Karaoke	2. No	24	11	0. Never	36	0	2	2	2	2	2	2	2	2	2	2	1	20	2. boyfriend	0	0	0			2	1. yes	6	20	3. sometime	0. never had sex	1	0	0	2. no	0. never had sex	0. never had sex	2		2		2. no	2. no	1. yes	5. be faithfull	10	2
3325	2. KPC	34	4. Karaoke	2. No	24	1	1. Married	2	0	2	2	2	2	2	2	2	2	2	2	1	22	3. client	0	0	0			0					3. sometime	1	1	0	1. yes	4. never use	1. alway	2		2		2. no	2. no	2. no		4	1
3377	8. PSN	43	4. Karaoke	2. No	20	9	0. Never	24	0	15	2	2	2	2	2	2	2	2	2	1	18	3. client	0	0	0			0					0. never had sex	1	1	1	1. yes	1. alway	1. alway	2		0		2. no	2. no	2. no		10	1
2472	1. PNP	218	4. Karaoke	2. No	26	8	0. Never	12	0	12	2	2	2	2	2	2	2	2	2	1	0							0					0. never had sex	0														96	2
1988	2. KPC	41	4. Karaoke	2. No	23	8	0. Never	5	1	5	2	2	2	2	2	2	2	2	1	2	23	2. boyfriend	0	0	0			1	1. yes	4	12	1. alway	0. never had sex	1	1	0	1. yes	1. alway	1. alway	2		2		2. no	2. no	2. no		4	1
3015	6. SRP		4. Karaoke	2. No	37	8	3. Divorced	5	1	5	2	2	2	2	2	2	2	2	2	1	19	1. husband	0	2	0			0					0. never had sex	1	1	1	1. yes	1. alway	1. alway	2		0		2. no	2. no	2. no		5	1
3309	2. KPC	33	4. Karaoke	2. No	24	1	3. Divorced	12	0	12	2	2	2	2	2	2	2	2	1	2	20	1. husband	0	0	0			0					0. never had sex	1	1	1	1. yes	1. alway	1. alway	2		2		2. no	2. no	2. no		7	2
1927	2. KPC	2	4. Karaoke	2. No	27	4	2. Married not living together	24	2	7	2	2	2	1	2	2	2	2	2	2	22	1. husband	2	2	1	3	1. private clinic	0					0. never had sex	2								2		2. no	2. no	0. no had sex		10	2
1005	14. KSP	13	4. Karaoke	2. No	28	5	0. Never	336	0	24	2	2	2	1	2	2	2	2	1	2	25	2. boyfriend	0	0	0			0					0. never had sex	2								0		2. no	2. no	0. no had sex		3	2
1584	6. SRP	37	5. Beergarden	2. No	19	9	0. Never	12	0	5	2	2	2	2	2	2	2	2	2	1	0							3	2. no				0. never had sex	0														96	1
1207	12. KCN	1	4. Karaoke	2. No	23	5	0. Never	48	0	48	2	2	2	2	2	1	2	2	2	2	17	3. client	3	1	2	2	5. pharmacie	1	1. yes	2	6	3. sometime	3. sometime	1	2	1	1. yes	2. frequent	2. frequent	2		0		2. no	2. no	1. yes		4	1
1520	6. SRP	13	5. Beergarden	2. No	19	9	4. Living with partner	19	0	2	2	2	2	2	2	1	2	2	2	2	19	2. boyfriend	0	0	0			9	1. yes	1	6	3. sometime	0. never had sex	0														96	1
519	17. PLN	7	4. Karaoke	2. No	29	2	1. Married	36	1	36	2	2	2	2	2	2	2	2	1	2	17	1. husband	1	1	0			0					4. never use	2								0		2. no	2. no	0. no had sex		5	2
346	18. RTK	18	5. Beergarden	2. No	20	12	0. Never	3	0	3	2	2	2	2	2	2	2	2	2	1	0							0					0. never had sex	0														96	1
443	17. PLN	1	5. Beergarden	2. No	28	5	0. Never	24	1	24	2	2	2	2	2	2	2	2	2	1	0							2	2. no				0. never had sex	0														0	2
1364	6. SRP	121	4. Karaoke	2. No	28	9	1. Married	336	0	7	2	2	2	1	2	2	2	2	2	2	17	1. husband	3	2	1	2		0					4. never use	2								0		2. no	2. no	0. no had sex		7	2
223	15. OMC	3	4. Karaoke	2. No	30	0	3. Divorced	1	1	1	2	1	2	2	2	2	2	2	2	2	18	1. husband	2	3	2	36	5. pharmacie	0					0. never had sex	1	1	0	1. yes	1. alway	1. alway	2		0		2. no	2. no	2. no		97	1
123	9. PST	6	4. Karaoke	2. No	22	8	0. Never	7	7	7	2	2	2	2	2	2	2	2	2	1	20	2. boyfriend	1	0	1	12	1. private clinic	1	1. yes	3	10	1. alway	0. never had sex	0														5	2
504	17. PLN	11	4. Karaoke	2. No	19	7	0. Never	6	1	6	2	2	2	2	2	2	2	2	2	1	15	2. boyfriend	0	0	0			2	1. yes	1	5	3. sometime	0. never had sex	1	1	2	1. yes	1. alway	1. alway	1	1. alway	0		2. no	2. no	1. yes	5. be faithfull	5	1
51	11. KTH	10	4. Karaoke	2. No	26	12	0. Never	312	0	2	2	2	2	1	2	2	2	2	2	2	25	2. boyfriend	0	0	0			1	1. yes	1	1	1. alway	0. never had sex	0														96	2
1896	5. BMC	46	4. Karaoke	2. No	30	3	3. Divorced	12	0	12	2	2	2	2	2	2	2	2	2	1	16	1. husband	0	3	0			0					0. never had sex	1	10	5	1. yes	1. alway	1. alway	1	1. alway	1	1. alway	2. no	1. yes	2. no		96	2
968	14. KSP	6	4. Karaoke	2. No	31	0	3. Divorced	3	2	3	2	2	2	2	2	2	2	2	1	2	18	1. husband	3	2	1	48	1. private clinic	0					4. never use	2								2		2. no	2. no	0. no had sex		3	2
1625	6. SRP	63	4. Karaoke	2. No	18	5	0. Never	12	2	4	2	2	2	2	2	2	2	2	2	1	0							0					0. never had sex	0														96	1
3232	5. BMC	40	4. Karaoke	2. No	19	6	0. Never	5	2	5	2	2	2	2	2	2	2	2	2	1	18	3. client	0	0	0			1	1. yes	1	5	4. never use	0. never had sex	2								0		2. no	2. no	2. no		96	1
212	15. OMC	1	4. Karaoke	2. No	26	4	3. Divorced	24	0	24	2	2	2	1	2	2	2	2	2	2	21	1. husband	2	1	2	1	1. private clinic	2	1. yes	1	2	1. alway	0. never had sex	1	0	0	1. yes	0. never had sex	1. alway	2		0		2. no	2. no	2. no		15	2
2513	1. PNP	334	4. Karaoke	2. No	30	9	3. Divorced	120	0	1	2	2	2	2	2	2	2	2	2	1	18	1. husband	0	1	0			1	1. yes	3	12	1. alway	0. never had sex	2								1	1. alway	2. no	2. no	2. no		7	1
1669	6. SRP	6	4. Karaoke	2. No	20	6	1. Married	36	0	2	2	2	2	2	1	2	2	2	2	2	17	2. boyfriend	3	1	2	3	5. pharmacie	1	1. yes	2	10	1. alway	1. alway	2								1	0. never had sex	2. no	2. no	0. no had sex		4	2
1654	6. SRP	2	4. Karaoke	2. No	36	9	3. Divorced	432	0	60	2	2	2	2	2	1	2	2	2	2	17	1. husband	7	3	7	12	5. pharmacie	1	1. yes	12	36	4. never use	0. never had sex	2								0		2. no	1. yes	1. yes	5. be faithfull	3	2
1585	6. SRP	37	5. Beergarden	2. No	33	11	1. Married	1	0	3	2	2	2	2	1	2	2	2	2	2	19	1. husband	2	2	0			0					4. never use	2								2		2. no	2. no	2. no		97	2
1528	6. SRP	65	4. Karaoke	2. No	29	5	1. Married	120	0	24	2	2	2	2	2	2	2	2	2	1	19	1. husband	0	1	0			0					4. never use	0														5	2
3591	1. PNP	16	2. Freelance	2. No	31	9	1. Married	120	0	18	2	2	2	2	2	2	2	2	2	1	20	1. husband	0	1	0			0					4. never use	1	3	1	1. yes	1. alway	1. alway	2		0		2. no	2. no	2. no		4	2
1507	6. SRP	37	5. Beergarden	2. No	30	4	1. Married	120	0	90	2	2	2	2	2	1	2	2	2	2	24	1. husband	6	2	4	2	4. NGO clinic	1	1. yes	2	6	3. sometime	3. sometime	1	1	0	2. no	0. never had sex	4. never use	2		2		2. no	2. no	1. yes	6. condom not available	3	2
1741	4. BTB	28	4. Karaoke	2. No	21	4	1. Married	0	0	0	2	2	2	2	2	2	2	2	2	1	19	1. husband	0	0	0			1	1. yes	3	9	4. never use	4. never use	2								0		2. no	2. no	1. yes	5. be faithfull	6	2
2247	1. PNP	44	4. Karaoke	2. No	32	5	1. Married	120	0	12	2	2	2	1	2	2	2	2	2	2	23	1. husband	0	1	1			0					4. never use	2								0		2. no	2. no	0. no had sex		5	1
1201	12. KCN	3	4. Karaoke	2. No	25	5	0. Never	11	0	11	2	2	2	2	2	2	2	2	2	1	20	2. boyfriend	0	0	0			7	1. yes	3	9	4. never use	0. never had sex	2								1	4. never use	2. no	2. no	1. yes	2. he persuaded me not use condom	7	2
82	11. KTH	17	5. Beergarden	2. No	19	6	0. Never	24	0	24	2	2	2	2	1	2	2	2	2	2	18	2. boyfriend	0	0	0			2	2. no				0. never had sex	2								0		2. no	2. no	0. no had sex		3	2
120	9. PST	6	4. Karaoke	2. No	18	9	0. Never	1	0	1	2	2	2	2	2	2	2	2	2	1	0							0					0. never had sex	0														96	2
3208	5. BMC	51	4. Karaoke	2. No	26	5	4. Living with partner	24	2	24	2	2	2	2	2	2	2	2	2	1	15	2. boyfriend	5	0	5	3	5. pharmacie	3	1. yes	5	20	3. sometime	0. never had sex	1	7	3	1. yes	3. sometime	3. sometime	1	4. never use	0		1. yes	1. yes	1. yes	1. he didn't have a STD/HIV	0	2
2215	1. PNP	133	4. Karaoke	2. No	33	7	3. Divorced	240	0	24	2	2	2	2	2	2	2	2	1	2	20	1. husband	1	3	1	12	1. private clinic	0					0. never had sex	0														96	2
2479	1. PNP	218	4. Karaoke	2. No	18	8	0. Never	36	0	2	2	2	2	2	2	2	2	2	2	1	0							0					0. never had sex	0														96	2
626	3. PVG	12	4. Karaoke	2. No	25	4	3. Divorced	276	1	24	2	2	2	1	2	2	2	2	2	2	18	1. husband	2	1	2	8	1. private clinic	3	1. yes	7	20	1. alway	0. never had sex	1	15	3	1. yes	1. alway	1. alway	1	1. alway	1	2. frequent	2. no	2. no	1. yes	5. be faithfull	7	2
537	3. PVG	4	4. Karaoke	2. No	18	6	0. Never	216	0	12	2	2	2	2	2	2	2	2	2	1	0							1	2. no				4. never use	0														96	2
1769	4. BTB	35	4. Karaoke	2. No	28	9	3. Divorced	36	2	12	2	2	2	1	2	1	2	2	2	2	16	1. husband	1	1	1	2	4. NGO clinic	1	1. yes	2	5	4. never use	4. never use	2								2		2. no	2. no	2. no		15	2
453	17. PLN	1	4. Karaoke	2. No	18	0	0. Never	3	0	3	2	2	2	2	2	2	2	2	2	1	17	2. boyfriend	0	0	0			3	2. no				4. never use	2								0		0. no sexual	0. no had sex	0. no had sex		96	2
849	10. KDL	9	3. beer girl	2. No	28	7	0. Never	336	0	12	2	2	2	2	2	2	2	2	1	2	17	1. husband	1	1	1	10	3. health center/hospital	2	1. yes	8	24	4. never use	4. never use	1	2	2	2. no	4. never use	4. never use	2		1	4. never use	2. no	2. no	1. yes	2. he persuaded me not use condom	6	2
1635	6. SRP	63	4. Karaoke	2. No	22	9	0. Never	36	0	2	2	2	2	2	2	2	2	2	2	1	20	2. boyfriend	0	0	0			1	1. yes	5	20	3. sometime	0. never had sex	1	1	0	1. yes	1. alway	1. alway	1	3. sometime	1	1. alway	2. no	2. no	2. no		5	2
1276	6. SRP	146	5. Beergarden	2. No	33	7	1. Married	120	0	12	2	2	2	2	2	1	2	2	2	2	25	2. boyfriend	2	1	2	36	5. pharmacie	0					4. never use	2								0		2. no	2. no	0. no had sex		4	2
48	11. KTH	8	4. Karaoke	2. No	19	10	0. Never	84	0	2	2	2	2	2	2	2	2	2	2	1	18	2. boyfriend	0	0	0			0					0. never had sex	1	0	0	2. no	0. never had sex	4. never use	2		1	4. never use	2. no	2. no	1. yes	3. he force me not use condom	10	2
1711	4. BTB	46	5. Beergarden	2. No	23	6	3. Divorced	3	2	1	1	2	2	2	2	2	2	2	2	2	18	1. husband	0	1	0			1	1. yes	1	2	1. alway	0. never had sex	2								2		2. no	2. no	2. no		3	2
3292	2. KPC	26	4. Karaoke	2. No	20	10	0. Never	6	1	6	2	2	2	2	2	2	2	2	1	2	18	2. boyfriend	0	0	0			2	1. yes	2	4	1. alway	0. never had sex	2								2		2. no	2. no	2. no			2
3699	2. KPC	6	4. Karaoke	2. No	26	12	0. Never	24	1	24	2	2	2	2	2	2	2	2	2	1	0							0					1. alway	2								2		0. no sexual	0. no had sex	0. no had sex		96	2
3002	6. SRP		4. Karaoke	2. No	29	7	1. Married	35	0	12	2	2	2	2	2	2	2	2	2	1	27	1. husband	0	0	0			0					4. never use	1	1	0	1. yes	1. alway	1. alway	2		2		2. no	2. no	2. no		4	2
1846	5. BMC	4	3. beer girl	2. No	18	4	0. Never	216	0	2	2	2	2	2	2	2	2	2	2	1	0							1	2. no				0. never had sex	0														96	2
760	16. PVH	5	4. Karaoke	2. No	22	5	3. Divorced	264	0	3	2	2	2	2	2	2	2	2	2	1	21	1. husband	0	0	0			1	1. yes	16	16	4. never use	0. never had sex	1	10	4	1. yes	2. frequent	2. frequent	1	1. alway	0		2. no	2. no	1. yes	5. be faithfull	5	2
828	16. PVH	12	4. Karaoke	2. No	21	1	0. Never	17	0	7	2	2	2	1	2	2	2	2	2	2	18	2. boyfriend	1	0	1	4	5. pharmacie	1	1. yes	3	10	4. never use	4. never use	2								0		2. no	2. no	1. yes	5. be faithfull	7	1
348	18. RTK	18	5. Beergarden	2. No	28	6	3. Divorced	3	2	3	2	2	2	1	2	2	2	2	2	2	21	1. husband	0	1	0			1	1. yes	4	20	1. alway	1. alway	2								0		2. no	1. yes	2. no		5	2
1836	5. BMC	4	4. Karaoke	2. No	25	7	3. Divorced	18	1	18	2	2	2	2	2	2	2	2	1	2	20	1. husband	1	2	1	9	5. pharmacie	1	1. yes	1	1	2. frequent	0. never had sex	2								0		2. no	2. no	2. no		15	2
2465	1. PNP	276	4. Karaoke	2. No	18	10	0. Never	2	0	2	2	2	2	2	2	2	2	2	2	1	0							0					0. never had sex	0														96	1
3210	5. BMC	33	4. Karaoke	2. No	22	2	0. Never	12	0	12	2	2	2	2	2	2	2	2	1	2	18	2. boyfriend	0	0	0			1	1. yes	1	2	4. never use	0. never had sex	2								0		2. no	2. no	1. yes	1. he didn't have a STD/HIV	10	1
1301	6. SRP	94	4. Karaoke	2. No	44	0	1. Married	528	0	36	2	1	2	2	2	2	2	2	2	2	19	1. husband	8	5	3	13	5. pharmacie	0					3. sometime	2								0		2. no	2. no	0. no had sex		3	1
225	15. OMC	2	4. Karaoke	2. No	24	0	3. Divorced	1	0	1	2	2	2	2	2	2	2	2	2	1	16	1. husband	1	0	1	36	3. health center/hospital	6	1. yes	1	1	3. sometime	3. sometime	1	2	2	1. yes	1. alway	1. alway	1	1. alway	0		2. no	2. no	2. no		7	2
1843	5. BMC	4	4. Karaoke	2. No	18	9	0. Never	1	2	1	2	2	2	2	2	2	2	2	1	2	0							1	2. no				0. never had sex	0														96	2
892	10. KDL	13	5. Beergarden	2. No	29	6	0. Never	72	0	6	2	2	2	2	2	2	2	2	1	2	0							0					0. never had sex	0														0	2
1395	6. SRP	115	4. Karaoke	2. No	23	4	0. Never	48	0	12	2	2	2	2	2	2	2	2	2	1	21	3. client	0	0	0			2	1. yes	4	12	4. never use	0. never had sex	1	1	0	1. yes	0. never had sex	1. alway	2		0		2. no	2. no	1. yes	1. he didn't have a STD/HIV	7	1
1999	2. KPC	21	4. Karaoke	2. No	30	8	3. Divorced	36	0	7	2	2	2	2	2	2	2	2	2	1	19	1. husband	0	1	0			1	1. yes	0	5	4. never use	0. never had sex	2								0		2. no	2. no	1. yes	1. he didn't have a STD/HIV	96	1
3485	1. PNP	2	2. Freelance	2. No	18	7	4. Living with partner	216	0	24	2	2	2	2	2	2	2	2	1	2	17	1. husband	0	0	0			0					3. sometime	1	4	0	1. yes	1. alway	1. alway	2		0		2. no	2. no	2. no		4	2
1660	6. SRP	6	4. Karaoke	2. No	30	8	3. Divorced	60	0	36	2	2	2	2	2	2	2	2	2	1	18	1. husband	9	1	8	2	5. pharmacie	1	1. yes	5	20	3. sometime	4. never use	1	1	0	1. yes	1. alway	2. frequent	2		2		2. no	2. no	1. yes	6. condom not available	7	2
895	10. KDL	13	4. Karaoke	2. No	33	10	1. Married	36	0	12	2	2	2	2	2	2	2	2	1	2	20	1. husband	2	1	1	12	1. private clinic	1	1. yes	2	7	4. never use	4. never use	1	1	1	2. no	4. never use	4. never use	1	4. never use	0		2. no	2. no	1. yes	5. be faithfull	10	2
3147	4. BTB	89	2. Freelance	2. No	30	5	1. Married	36	0	36	2	2	2	2	2	2	2	2	2	1	25	1. husband	0	1	0			0					0. never had sex	1	0	0	1. yes	0. never had sex	1. alway	2		2		2. no	2. no	2. no		4	2
2136	1. PNP	537	4. Karaoke	2. No	24	9	0. Never	288	0	72	2	2	2	2	2	2	2	2	1	2	23	2. boyfriend	0	0	0			1	1. yes	1	2	0. never had sex	0. never had sex	0														15	2
2370	1. PNP	75	4. Karaoke	2. No	36	0	1. Married	1	1	1	2	2	2	2	2	2	2	2	2	1	21	1. husband	0	5	0			0					4. never use	2								0		2. no	2. no	0. no had sex		6	1
591	3. PVG	9	4. Karaoke	2. No	27	5	3. Divorced	36	0	36	2	2	2	2	2	2	2	2	1	2	17	1. husband	1	2	1	1	1. private clinic	1	1. yes	1	1	4. never use	0. never had sex	1	0	0	1. yes	0. never had sex	0. never had sex	2		1	4. never use	2. no	2. no	1. yes	5. be faithfull	3	2
1934	2. KPC	2	4. Karaoke	2. No	25	6	0. Never	62	0	62	2	2	2	2	2	2	2	2	2	1	0							0					0. never had sex	0														96	2
1626	6. SRP	63	4. Karaoke	2. No	19	7	1. Married	36	0	1	2	2	2	2	2	1	2	2	2	2	17	1. husband	0	0	0			0					4. never use	2								2		2. no	2. no	2. no		5	1
1380	6. SRP	117	4. Karaoke	2. No	26	12	3. Divorced	4	1	4	2	2	2	2	2	2	2	2	2	1	23	1. husband	0	1	0			0					0. never had sex	1	1	0	1. yes	1. alway	1. alway	2		0		2. no	2. no	2. no		8	2
1216	12. KCN	1	5. Beergarden	2. No	32	1	0. Never	12	0	4	2	2	2	2	2	2	2	2	2	1	0							1	2. no				0. never had sex	0														96	2
1269	6. SRP	144	4. Karaoke	2. No	24	5	1. Married	288	0	24	2	2	2	2	2	2	2	2	2	1	18	1. husband	1	1	1	2	5. pharmacie	1	2. no				3. sometime	2								2		2. no	2. no	0. no had sex		7	1
3073	6. SRP	2	2. Freelance	2. No	29	3	3. Divorced	13	0	10	2	2	2	2	2	2	2	2	2	1	19	1. husband	4	2	2	12	5. pharmacie	1	1. yes	3	9	1. alway	1. alway	1	2	0	1. yes	1. alway	1. alway	2		2		2. no	2. no	2. no		7	2
642	7. KHK	7	4. Karaoke	2. No	24	5	2. Married not living together	6	3	6	2	2	2	2	2	2	2	2	2	1	16	1. husband	0	2	0			2	1. yes	15		2. frequent	4. never use	1	1	1	1. yes	3. sometime	3. sometime	1	3. sometime	1	4. never use	2. no	2. no	1. yes	1. he didn't have a STD/HIV	4	2
1408	6. SRP	144	4. Karaoke	2. No	40	0	1. Married	480	0	1	2	2	2	2	2	2	2	2	2	1	26	1. husband	0	6	0			0					4. never use	2								0		2. no	2. no	0. no had sex		4	2
1026	14. KSP	2	4. Karaoke	2. No	22	7	0. Never	264	0	12	2	2	2	1	2	2	2	2	2	2	20	2. boyfriend	0	0	0			1	1. yes	3	9	4. never use	0. never had sex	2								0		2. no	2. no	2. no		3	2
2243	1. PNP	363	5. Beergarden	2. No	19	8	0. Never	60	0	13	2	2	2	2	2	1	2	2	2	2	0							0					0. never had sex	2								0		0. no sexual	0. no had sex	0. no had sex		96	1
1306	6. SRP	94	4. Karaoke	2. No	33	0	2. Married not living together	16	0	24	2	2	2	2	2	2	2	2	2	1	28	1. husband	0	0	0			0					4. never use	2								0			2. no	0. no had sex		3	2
3418	8. PSN	15	2. Freelance	2. No	30	5	3. Divorced	1	2	1	2	2	2	2	2	2	2	2	1	2	25	1. husband	0	0	0			1	1. yes	1	1	3. sometime	0. never had sex	2								0		2. no	2. no	1. yes	5. be faithfull	4	1
768	16. PVH	5	4. Karaoke	2. No	36	3	3. Divorced	120	0	48	2	2	1	2	2	1	2	2	1	2	27	1. husband	0	0	0			0					0. never had sex	1	7	0	1. yes	1. alway	1. alway	2		0		2. no	2. no	2. no		3	2
775	16. PVH	3	5. Beergarden	2. No	30	8	3. Divorced	360	0	12	2	2	2	2	2	1	2	2	2	2	21	1. husband	1	1	1	6	5. pharmacie	0					4. never use	1	2	0	1. yes	1. alway	1. alway	2		0		2. no	2. no	2. no		7	1
1935	2. KPC	2	3. beer girl	2. No	30	0	3. Divorced	1	2	1	2	2	2	2	2	2	2	2	2	1	15	1. husband	0	4	0			0					4. never use	2								2		2. no	2. no	2. no		7	1
393	18. RTK	3	4. Karaoke	2. No	20	4	4. Living with partner	4	0	4	2	2	2	2	2	1	2	2	2	2	18	2. boyfriend	0	0	0			1	1. yes	2	6	4. never use	0. never had sex	2								0		2. no	2. no	1. yes		4	1
1352	6. SRP	121	4. Karaoke	2. No	19	5	0. Never	228	0	2	2	2	2	2	2	2	2	2	2	1	0							1					0. never had sex	0														3	1
8	11. KTH	10	4. Karaoke	2. No	26	6	1. Married	312	0	120	2	2	2	1	2	2	2	2	1	2	24	1. husband	1	1	0			0					4. never use	2								0		2. no	2. no	2. no		96	2
1211	12. KCN	1	4. Karaoke	2. No	19	5	0. Never	19	0	3	2	2	2	2	2	2	2	2	2	1	0							0					0. never had sex	0														96	2
3108	4. BTB	84	2. Freelance	2. No	29	6	3. Divorced	84	1	84	2	2	2	2	2	2	2	2	2	1	18	1. husband	1	1	1	1	1. private clinic	0					4. never use	2								2		2. no	2. no	2. no		3	2
677	7. KHK	5	4. Karaoke	2. No	27	0	0. Never	8	0	8	2	2	2	1	2	2	2	2	2	2	13	2. boyfriend	1	0	1	1	1. private clinic	1	1. yes	1	3	2. frequent	2. frequent	1	1	1	1. yes	1. alway	1. alway	1	1. alway	1	3. sometime	2. no	2. no	2. no		7	2
1421	6. SRP	89	4. Karaoke	2. No	25	7	0. Never	300	0	1	2	2	2	1	2	2	2	2	2	2	0							0					0. never had sex	0														96	1
1624	6. SRP	63	4. Karaoke	2. No	23	9	0. Never	13	0	3	2	2	2	2	2	2	2	2	2	1	25	2. boyfriend	0	0	0			1	1. yes	2	8	1. alway	0. never had sex	0														7	2
1217	12. KCN	1	4. Karaoke	2. No	30	5	3. Divorced	36	0	24	2	2	2	2	2	2	2	2	2	1	19	1. husband	1	2	1	12	5. pharmacie	2	1. yes	1	4	4. never use	0. never had sex	2								1	4. never use	2. no	2. no	1. yes	5. be faithfull	5	2
1381	6. SRP	117	4. Karaoke	2. No	20	7	4. Living with partner	240	0	24	2	2	2	2	2	2	2	2	2	1	18	2. boyfriend	1	0	1	14	4. NGO clinic	1					0. never had sex	2								0		2. no	2. no	2. no		3	2
1374	6. SRP	117	4. Karaoke	2. No	22	9	1. Married	36	0	36	2	2	2	2	2	2	2	2	2	1	21	1. husband	1	1	0			3	1. yes	0	0	0. never had sex	3. sometime	1	2	1	1. yes	1. alway	1. alway	2		0		2. no	1. yes	2. no		6	2
1277	6. SRP	146	3. beer girl	2. No	18	8	0. Never	192	0	1	2	2	2	2	2	2	2	2	2	1	0							0					0. never had sex	0														4	1
1313	6. SRP	117	4. Karaoke	2. No	19	5	0. Never	24	1	6	2	1	2	2	2	1	2	2	2	2	0							3	2. no				0. never had sex	0														96	1
2441	1. PNP	276	4. Karaoke	2. No	29	7	3. Divorced	132	0	3	2	2	2	2	2	2	2	2	1	2	19	2. boyfriend	0	1	0			1	1. yes	20	60	3. sometime	0. never had sex	1	2	1	1. yes	3. sometime	3. sometime	2		0		2. no	1. yes	1. yes	5. be faithfull	4	2
3247	5. BMC	40	4. Karaoke	2. No	20	3	0. Never	24	1	24	2	2	2	2	2	2	2	2	2	1	0							5	2. no				0. never had sex	2								0		0. no sexual	0. no had sex	0. no had sex		96	2
3408	8. PSN	35	4. Karaoke	2. No	23	0	0. Never	276	0	3	2	2	2	2	2	2	2	2	2	1	0							2	2. no				0. never had sex	0														96	1
3269	2. KPC	54	4. Karaoke	2. No	31	2	1. Married	1	1	1	2	2	2	2	2	2	2	2	1	2	22	1. husband	0	2	0			0					4. never use	1	1	0	1. yes	1. alway	1. alway	2		2		2. no	2. no	2. no		7	2
2319	1. PNP	345	4. Karaoke	2. No	19	6	0. Never	1	0	1	2	2	2	2	2	1	2	2	2	2	0							0					0. never had sex	2								0		2. no	2. no	0. no had sex		96	2
2420	1. PNP	247	4. Karaoke	2. No	28	0	1. Married	240	0	24	2	2	2	2	2	2	2	2	2	1	23	1. husband	0	2	0			0					3. sometime	0														7	2
1857	5. BMC	25	4. Karaoke	2. No	18	0	0. Never	3	2	1	2	2	2	2	2	2	2	2	2	1	0							0					0. never had sex	0														96	1
2299	1. PNP	255	5. Beergarden	2. No	19	7	0. Never	3	1	1	2	2	2	2	2	2	2	2	2	1	17	2. boyfriend	0	0	0			2	2. no				0. never had sex	1	0	0	2. no	0. never had sex	0. never had sex	2		0		2. no	2. no	2. no		10	2
2205	1. PNP	133	4. Karaoke	2. No	21	7	0. Never	24	0	24	2	2	2	2	2	2	2	2	1	2	19	2. boyfriend	0	0	0			2	1. yes	5	12	4. never use	0. never had sex	0														3	2
355	18. RTK	17	5. Beergarden	2. No	18	4	0. Never	1	0	1	2	2	2	2	2	1	2	2	2	2	0							0					0. never had sex	0														96	1
3123	4. BTB	89	2. Freelance	2. No	18	5	0. Never	58	0	3	2	2	2	1	2	2	2	2	2	2	17	2. boyfriend	0	0	0			5	1. yes	2	6	4. never use	0. never had sex	1	10	2	1. yes	1. alway	1. alway	2		1	4. never use	2. no	2. no	1. yes	5. be faithfull	6	1
1717	4. BTB	5	5. Beergarden	2. No	26	8	1. Married	312	1	6	2	2	2	2	2	2	2	2	1	2	18	1. husband	0	2	0			0					4. never use	2								2		2. no	2. no	2. no		96	2
1166	12. KCN	9	4. Karaoke	2. No	31	10	3. Divorced	1	1	1	2	2	2	2	2	2	2	2	1	2	29	1. husband	0	1	0			2	1. yes	1	1	1. alway	0. never had sex	2								0		2. no	2. no	2. no		4	1
947	14. KSP	5	4. Karaoke	2. No	22	5	0. Never	264	0	36	2	2	2	1	2	2	2	2	2	2	18	2. boyfriend	2	0	2	10	5. pharmacie	1	1. yes	20	60	4. never use	0. never had sex	1	1	1	1. yes	1. alway	1. alway	2		0		2. no	2. no	2. no		7	2
1473	6. SRP	84	5. Beergarden	2. No	18	6	0. Never	18	0	16	2	2	2	2	2	2	2	2	2	1	0							1	2. no				0. never had sex	0														96	1
2069	8. PSN	1	4. Karaoke	2. No	26	8	3. Divorced	24	2	4	2	2	2	2	2	2	2	2	2	1	22	2. boyfriend	1	0	1	1	5. pharmacie	1	1. yes	20	40	4. never use	0. never had sex	1	1	0	1. yes	1. alway	1. alway	2		0		2. no	2. no	1. yes	5. be faithfull	7	1
1218	12. KCN	1	5. Beergarden	2. No	30	1	1. Married	30	0	24	2	2	2	2	2	2	2	2	2	1	16	2. boyfriend	0	0	0			0					4. never use	2								2		2. no	2. no	2. no		4	2
1954	2. KPC	6	4. Karaoke	2. No	19	6	0. Never	5	1	5	2	2	2	2	2	2	2	2	2	1	0							1	2. no				0. never had sex	0														96	2
546	3. PVG	1	4. Karaoke	2. No	35	0	3. Divorced	1	2	1	2	2	2	2	2	2	2	2	2	1	28	1. husband	0	2	0			0					0. never had sex	1	1	1	1. yes	3. sometime	3. sometime	2		2		0. no sexual	0. no had sex	0. no had sex		3	2
3374	8. PSN	43	4. Karaoke	2. No	19	8	0. Never	6	2	5	2	2	2	2	2	2	2	2	2	1	0							0					0. never had sex	0														96	2
743	16. PVH	8	4. Karaoke	2. No	25	6	3. Divorced	6	1	6	2	2	2	2	2	2	2	2	2	1	19	1. husband	3	1	3	5	5. pharmacie	1	1. yes	2	2	4. never use	0. never had sex	1	1	0	1. yes	0. never had sex	0. never had sex	2		0		2. no	2. no	1. yes	0. i want to become pregnant	7	1
1235	12. KCN	11	4. Karaoke	2. No	32	0	3. Divorced	28	0	15	2	2	2	2	2	1	2	2	2	2	21	1. husband	0	1	0			0					0. never had sex	2								2		2. no	2. no	2. no		96	2
813	16. PVH	1	5. Beergarden	2. No	34	0	3. Divorced	48	0	24	2	2	2	2	1	1	2	2	2	2	18	1. husband	0	0	0			1	1. yes	0	0	0. never had sex	0. never had sex	2								0		0. no sexual	0. no had sex	2. no		2	2
1588	6. SRP	37	5. Beergarden	2. No	33	0	3. Divorced	5	0	5	2	2	2	2	1	2	2	2	2	2	25	3. client	3	1	2	1	1. private clinic	2	1. yes	5	15	2. frequent	2. frequent	2								1	2. frequent	2. no	2. no	1. yes	5. be faithfull	6	2
1556	6. SRP	65	4. Karaoke	2. No	25	0	0. Never	300	0	48	2	2	2	2	2	2	2	2	2	1	23	2. boyfriend	0	0	0			2	1. yes	0	0	0. never had sex	0. never had sex	2								1	1. alway	2. no	2. no	2. no		7	2
3451	1. PNP	7	4. Karaoke	2. No	18	10	0. Never	180	0	1	2	2	2	2	2	2	2	2	2	1	18	2. boyfriend	0	0	0			1	1. yes	0	0	0. never had sex	0. never had sex	1	0	0	1. yes	0. never had sex	1. alway	2		0		2. no	2. no	0. no had sex		7	2
1361	6. SRP	121	4. Karaoke	2. No	29	6	1. Married	60	0	12	2	2	2	2	2	2	2	2	2	1	19	1. husband	3	1	1	10	5. pharmacie	0					4. never use	1	1	1	1. yes	1. alway	1. alway	2		0		2. no	2. no	2. no		15	1
1019	14. KSP	13	4. Karaoke	2. No	19	9	0. Never	5	1	5	2	2	2	2	2	2	2	2	1	2	0							0					0. never had sex	0														96	2
2143	1. PNP	537	4. Karaoke	2. No	26	8	1. Married	84	0	60	2	2	2	1	2	2	2	2	2	2	23	1. husband	0	0	0			0					4. never use	2								0		2. no	2. no	0. no had sex		7	2
1645	6. SRP	41	5. Beergarden	2. No	21	6	0. Never	252	0	2	2	2	2	2	2	2	2	2	2	1	0							0					0. never had sex	0														96	2
184	9. PST	4	4. Karaoke	2. No	25	3	3. Divorced	4	1	4	2	2	2	2	2	2	2	2	2	1	18	1. husband	0	0	0			1	1. yes	3	10	1. alway	0. never had sex	2								0		2. no	2. no	2. no		96	1
1941	2. KPC	12	4. Karaoke	2. No	32	7	3. Divorced	48	0	36	2	2	1	2	2	2	2	2	2	2	21	1. husband	0	1	0			1	1. yes	2	3	4. never use	0. never had sex	1	1	0	1. yes	0. never had sex	0. never had sex	2		0		2. no	2. no	1. yes	1. he didn't have a STD/HIV	10	2
1442	6. SRP	89	5. Beergarden	2. No	29	4	0. Never	348	0	36	2	2	2	2	2	2	2	2	2	1	0							1					0. never had sex	0														96	1
3463	1. PNP	1	4. Karaoke	2. No	32	3	3. Divorced	156	0	8	2	2	2	2	2	2	2	2	2	1	15	1. husband	0	2	0			1	1. yes	4	12	4. never use	4. never use	1	1	0	1. yes	1. alway	1. alway	2		0		2. no	2. no	2. no		3	2
1399	6. SRP	115	4. Karaoke	2. No	32	7	1. Married	384	0	2	2	2	2	1	2	2	2	2	2	2	19	1. husband	3	3	0			0					4. never use	2								0		2. no	2. no	0. no had sex		3	1
4	11. KTH	10	4. Karaoke	2. No	20	2	0. Never	17	1	17	2	2	2	2	2	2	2	2	2	1	17	2. boyfriend	1	0	1	7	1. private clinic	2	1. yes	1	6	4. never use	0. never had sex	1	2	1	1. yes	1. alway	1. alway	1	1. alway	0		2. no	2. no	1. yes	5. be faithfull	7	2
840	16. PVH	12	4. Karaoke	2. No	19	6	3. Divorced	228	0	7	2	2	2	2	2	2	2	2	2	1	16	1. husband	1	1	1	6	6. other	1	1. yes	6	19	4. never use	0. never had sex	1	0	0	2. no	0. never had sex	1. alway	2		0		2. no	2. no	1. yes	5. be faithfull	3	1
245	15. OMC	3	4. Karaoke	2. No	28	9	3. Divorced	2	0	2	2	2	2	2	2	2	2	2	2	1	22	1. husband	0					0					0. never had sex	0														0	2
1093	13. TKO	5	4. Karaoke	2. No	26	9	3. Divorced	1	0	1	2	2	2	2	2	2	2	2	2	1	22	1. husband	0	1	0			0					0. never had sex	2								0		2. no	2. no	0. no had sex		96	2
714	7. KHK	8	4. Karaoke	2. No	21	5	2. Married not living together	7	0	7	2	2	2	1	2	2	2	2	2	2	18	1. husband	0	0	0			1	1. yes	3	9	1. alway	1. alway	1	0	0	1. yes	0. never had sex	0. never had sex	2		1	1. alway	2. no	2. no	2. no		15	2
3435	1. PNP	4	2. Freelance	2. No	38	3	3. Divorced	60	0	60	2	2	2	2	2	2	2	1	2	2	17	1. husband	5	5	0			0					1. alway	1	4	0	1. yes	1. alway	1. alway	2		0		2. no	2. no	2. no		3	2
377	18. RTK	13	4. Karaoke	2. No	18	0	0. Never	216	0	1	2	2	2	2	2	2	2	2	2	1	0							1	2. no				0. never had sex	0														96	1
1149	13. TKO	9	4. Karaoke	2. No	24	9	3. Divorced	288	0	2	2	2	2	2	2	2	2	2	1	2	23	1. husband	0	0	0			0					0. never had sex	2								0		2. no	2. no	0. no had sex		96	1
1496	6. SRP	11	5. Beergarden	2. No	25	7	0. Never	300	2	5	2	2	2	2	2	2	2	2	2	1	21	2. boyfriend	0					0					0. never had sex	2								2		2. no	2. no	0. no had sex		96	1
939	10. KDL	15	5. Beergarden	2. No	36	6	3. Divorced	432	0	10	2	2	2	2	1	2	2	2	2	2	20	1. husband	0	0	0			0					0. never had sex	2								0		2. no	2. no	0. no had sex		10	2
318	18. RTK	2	1. Formerbrothel	2. No	21	0	3. Divorced	1	3	1	2	2	2	1	2	2	2	2	2	2	18	1. husband	0	0	0			0					1. alway	1	20	4	1. yes	1. alway	1. alway	1	1. alway	0		2. no	2. no	2. no		0	2
2386	1. PNP	218	5. Beergarden	2. No	18	9	0. Never	36	0	3	2	2	2	1	2	2	2	2	2	2	0							0					0. never had sex	0														96	2
1335	6. SRP	120	4. Karaoke	2. No	18	6	0. Never	216	0	4	2	2	2	1	2	2	2	2	2	2	0							0					0. never had sex	0														96	1
2096	8. PSN	1	4. Karaoke	2. No	18	9	0. Never	8	2	4	2	2	2	2	2	2	2	2	2	1	0							0					0. never had sex	0														96	1
1652	6. SRP	2	4. Karaoke	2. No	38	10	3. Divorced	120	1	120	2	2	2	2	2	2	2	2	2	1	18	1. husband	2	2	1	1	3. health center/hospital	1	1. yes	1	3	4. never use	4. never use	1	1	1	1. yes	4. never use	4. never use	2		1	4. never use	2. no	2. no	1. yes	5. be faithfull	7	2
1063	13. TKO	2	4. Karaoke	2. No	29	7	3. Divorced	36	1	12	2	2	2	2	2	2	2	2	2	1	18	2. boyfriend	2	1	0			2	2. no				0. never had sex	2								2		2. no	2. no	2. no		96	2
232	15. OMC	2	4. Karaoke	2. No	19	3	0. Never	5	0	5	2	2	2	1	2	2	2	2	2	2	0							1	2. no				0. never had sex	0														96	2
1713	4. BTB	46	5. Beergarden	2. No	21	8	3. Divorced	252	0	1	2	2	2	2	1	2	2	2	2	2	19	1. husband	1	1	0			1	2. no				0. never had sex	2								0		2. no	2. no	0. no had sex		96	1
2068	8. PSN	52	4. Karaoke	2. No	28	4	0. Never	6	1	5	2	2	2	1	2	2	2	2	2	2	0							2	2. no				0. never had sex	0														96	2
124	9. PST	6	4. Karaoke	2. No	18	6	0. Never	6	0	6	2	2	2	2	2	2	2	2	2	1	0							0					0. never had sex	0														96	2
1185	12. KCN	3	4. Karaoke	2. No	18	7	0. Never	1	1	1	2	2	2	2	2	1	2	2	2	2	0							0					0. never had sex	0														96	1
167	9. PST	2	4. Karaoke	2. No	29	3	2. Married not living together	3	0	3	2	2	2	2	2	2	2	2	2	1	22	1. husband	0	0	0			2	1. yes	1	4	3. sometime	4. never use	1	0	0	1. yes	0. never had sex	0. never had sex	2		1	4. never use	2. no	2. no	1. yes	5. be faithfull	96	2
3133	4. BTB	89	2. Freelance	2. No	26	0	3. Divorced	30	1	18	2	2	2	1	2	2	2	2	2	2	16	1. husband	0	0	0			5	1. yes	3	10	1. alway	1. alway	1	1	1	1. yes	1. alway	1. alway	2		2		2. no	2. no	2. no		7	2
1820	5. BMC	11	4. Karaoke	2. No	33	6	0. Never	6	8	6	2	2	2	2	2	2	2	2	2	1	19	2. boyfriend	0	2	0			0					0. never had sex	1	1	1	1. yes	1. alway	1. alway	1	1. alway	0		2. no	2. no	2. no		10	2
1838	5. BMC	4	4. Karaoke	2. No	36	0	3. Divorced	12	1	12	2	2	2	2	2	2	2	2	1	2	16	1. husband	0	2	0			1	1. yes	2	7	4. never use	0. never had sex	1	2	1	1. yes	1. alway	1. alway	2		0		2. no	2. no	2. no		5	2
2365	1. PNP	75	4. Karaoke	2. No	22	8	3. Divorced	13	0	12	2	2	2	2	2	2	2	2	2	1	18	1. husband	0	1	0			2	1. yes	1	2	3. sometime	0. never had sex	0														30	2
1098	13. TKO	5	4. Karaoke	2. No	26	4	4. Living with partner	84	1	84	2	2	2	2	2	2	2	2	2	1	22	2. boyfriend	0	0	0			1	1. yes	2	3	4. never use	0. never had sex	2								2		2. no	2. no	1. yes	5. be faithfull	4	2
1090	13. TKO	5	4. Karaoke	2. No	23	7	0. Never	60	0	36	2	2	2	2	2	2	2	2	2	1	21	2. boyfriend	0	0	0			1	1. yes	2	6	4. never use	0. never had sex	2								0		2. no	2. no	0. no had sex		7	2
2133	1. PNP	537	4. Karaoke	2. No	36	8	0. Never	120	0	24	2	2	2	2	2	2	2	2	2	1	0							0					0. never had sex	0														96	2
489	17. PLN	11	4. Karaoke	2. No	31	0	3. Divorced	12	1	12	2	2	2	2	2	2	2	2	2	1	21	1. husband	1	1	0			2	1. yes	5	15	3. sometime	0. never had sex	1	4	2	1. yes	1. alway	1. alway	1	1. alway	1	4. never use	2. no	2. no	1. yes	5. be faithfull	7	1
106	9. PST	3	5. Beergarden	2. No	32	3	3. Divorced	12	0	12	2	2	1	2	2	2	2	2	1	2	17	1. husband	0	0	0			1	1. yes	2	4	1. alway	0. never had sex	1	0	0	2. no	0. never had sex	0. never had sex	2		1	1. alway	0. no sexual	0. no had sex	2. no		0	2
325	18. RTK	2	1. Formerbrothel	2. No	21	0	0. Never	24	1	24	2	2	2	1	2	2	2	2	2	2	20	3. client	0	0	0			0					1. alway	1	20	2	1. yes	1. alway	1. alway	2		0		2. no	2. no	2. no		0	2
1555	6. SRP	65	4. Karaoke	2. No	29	1	1. Married	72	0	36	2	2	2	2	2	2	2	2	2	1	24	1. husband	0	0	0			0					4. never use	2								0		2. no	2. no	0. no had sex		7	1
77	11. KTH	11	4. Karaoke	2. No	21	5	0. Never	20	1	2	2	2	2	1	2	2	2	2	2	2	16	2. boyfriend	0	0	0			1	1. yes	2	4	4. never use	4. never use	1	2	1	1. yes	1. alway	1. alway	2		1	0. never had sex	2. no	2. no	2. no		5	2
3135	4. BTB	89	2. Freelance	2. No	24	10	4. Living with partner	30	1	24	2	2	2	1	2	2	2	2	2	2	20	2. boyfriend	0	0	0			0					4. never use	1	0	0	1. yes	0. never had sex	1. alway	2		2		2. no	2. no	2. no		10	2
3155	4. BTB	64	2. Freelance	2. No	26	0	0. Never	312	0	6	2	2	2	1	2	2	2	2	2	2	18	2. boyfriend	1	0	1	3	1. private clinic	0					0. never had sex	1	1	0	1. yes	1. alway	1. alway	2		0		2. no	2. no	2. no		2	1
992	14. KSP	8	5. Beergarden	2. No	18	0	0. Never	20	0	20	2	2	2	2	2	2	2	2	2	1	0							1	2. no				0. never had sex	0														96	2
2462	1. PNP	276	4. Karaoke	2. No	23	2	0. Never	24	0	12	2	2	2	2	2	2	2	2	2	1	0							0					0. never had sex	0														96	2
2148	1. PNP	479	4. Karaoke	2. No	18	7	0. Never	84	0	5	2	1	2	2	2	2	2	2	2	2	0							1	1. yes	0	1	1. alway	0. never had sex	2								0		2. no	2. no	0. no had sex		5	1
3388	8. PSN	35	4. Karaoke	2. No	21	9	4. Living with partner	18	0	3	2	2	2	2	2	2	2	2	2	1	19	2. boyfriend	1	0	1	1	1. private clinic	1	1. yes	3	10	4. never use	0. never had sex	2								1	4. never use	2. no	2. no	1. yes	5. be faithfull	96	1
370	18. RTK	14	4. Karaoke	2. No	26	4	1. Married	36	2	3	2	2	2	2	2	2	2	2	2	1	21	1. husband	0	1	0			1	1. yes	15	30	4. never use	4. never use	2								0		2. no	1. yes	0. no had sex		4	2
72	11. KTH	11	4. Karaoke	2. No	18	5	0. Never	12	0	4	2	2	2	1	2	1	2	2	2	2	17	2. boyfriend	0	0	0			1	1. yes	3	5	4. never use	0. never had sex	2								0		2. no	2. no	1. yes	5. be faithfull	0	2
3028	6. SRP		4. Karaoke	2. No	23	7	3. Divorced	1	1	1	2	2	2	1	2	2	2	2	2	2	18	2. boyfriend	2	1	1	3	1. private clinic	1	1. yes	3	11	4. never use	0. never had sex	1	3	0	1. yes	1. alway	1. alway	2		0		2. no	2. no	1. yes		15	1
1025	14. KSP	2	4. Karaoke	2. No	23	3	3. Divorced	15	0	15	2	2	2	2	2	2	2	2	2	1	19	1. husband	1	1	0			1	1. yes	5	10	3. sometime	0. never had sex	1	3	1	1. yes	3. sometime	3. sometime	2		0		2. no	2. no	1. yes	5. be faithfull	5	2
683	7. KHK	13	4. Karaoke	2. No	19	8	0. Never	24	0	24	2	1	2	2	2	2	2	2	2	2	0							0					0. never had sex	0														96	2
1606	6. SRP	15	5. Beergarden	2. No	27	0	3. Divorced	3	0	3	2	2	2	2	2	2	2	2	2	1	20	1. husband	1	1	0			1	1. yes	5	15	2. frequent	0. never had sex	1	2	1	1. yes	2. frequent	0. never had sex	2		0		2. no	2. no	1. yes	5. be faithfull	5	2
2456	1. PNP	276	4. Karaoke	2. No	29	8	3. Divorced	12	0	12	2	2	2	2	2	2	2	2	2	1	18	1. husband	0	2	0			0					0. never had sex	1	3	1	1. yes	1. alway	1. alway	2		0		2. no	2. no	2. no		4	2
122	9. PST	6	4. Karaoke	2. No	23	9	3. Divorced	1	0	1	2	2	2	2	2	2	2	2	2	1	20	2. boyfriend	0	0	0			1	1. yes	9	30	3. sometime	0. never had sex	0														0	1
1157	12. KCN	9	5. Beergarden	2. No	19	6	0. Never	6	1	6	2	2	2	2	2	2	2	2	2	1	0							1	2. no				0. never had sex	0														69	2
633	7. KHK	7	4. Karaoke	2. No	28	6	0. Never	28	0	14	2	2	2	1	2	2	2	2	2	2	18	2. boyfriend	0	0	0			1	1. yes	3	10	1. alway	1. alway	1	0	0	2. no	1. alway	1. alway	2		1	1. alway	2. no	2. no	2. no		7	2
1974	2. KPC	41	4. Karaoke	2. No	28	10	0. Never	5	1	5	2	2	2	2	2	2	2	2	2	1	0							0					0. never had sex	0														96	2
3319	2. KPC	34	4. Karaoke	2. No	25	4	3. Divorced	1	1	1	2	2	1	2	2	2	2	2	2	2	20	1. husband	0	0	0			1	1. yes	2	2	4. never use	0. never had sex	2								1	4. never use	2. no	2. no	1. yes	1. he didn't have a STD/HIV	7	2
478	17. PLN	4	1. Formerbrothel	2. No	25	0	3. Divorced	12	0	12	2	2	2	2	2	2	2	2	2	1	20	1. husband	1	1	0			0					0. never had sex	1	5	0	1. yes	1. alway	1. alway	2		0		2. no	2. no	2. no		4	2
570	3. PVG	1	4. Karaoke	2. No	18	2	0. Never	1	2	1	2	2	2	2	2	2	2	2	2	1	16	2. boyfriend	0	0	0			1	1. yes	10	30	4. never use	0. never had sex	2								0		2. no	2. no	2. no		7	1
1940	2. KPC	2	3. beer girl	2. No	20	8	0. Never	24	2	24	2	2	2	1	2	2	2	2	2	2	18	2. boyfriend	0	0	0			1	1. yes	3	9	4. never use	4. never use	2								1	4. never use	2. no	2. no	2. no		7	2
1504	6. SRP	13	5. Beergarden	2. No	33	7	0. Never	84	0	36	2	2	2	2	2	2	2	2	2	1	25	4. abuse	2	0	2	36	5. pharmacie	1	1. yes	8	20	4. never use	0. never had sex	2								0		2. no	2. no	1. yes	5. be faithfull	3	2
1950	2. KPC	51	4. Karaoke	2. No	22	2	2. Married not living together	264	1	1	2	2	2	2	2	2	2	2	2	1	19	1. husband	0	1	0			1	2. no				4. never use	2								2		2. no	2. no	2. no		7	2
903	10. KDL	13	5. Beergarden	2. No	29	9	4. Living with partner	180	6	2	2	2	2	2	2	1	2	2	2	2	19	2. boyfriend	2	0	2	10	4. NGO clinic	1	1. yes	4	14	4. never use	4. never use	1	1	0	1. yes	1. alway	1. alway	2		0		2. no	2. no	2. no		2	2
835	16. PVH	13	4. Karaoke	2. No	26	6	3. Divorced	1	1	1	2	2	2	2	2	1	2	2	2	2	18	2. boyfriend	0	1	0			1	1. yes	5	15	4. never use	4. never use	1	1	1	1. yes	1. alway	1. alway	2		0		1. yes	2. no	1. yes	5. be faithfull	3	1
112	9. PST	1	4. Karaoke	2. No	22	9	3. Divorced	5	1	5	2	2	2	2	2	2	2	2	1	2	19	1. husband	0	0	0			0					0. never had sex	1	1	0	1. yes	1. alway	1. alway	2		2		2. no	2. no	2. no		0	2
2423	1. PNP	247	5. Beergarden	2. No	34	2	3. Divorced	4	1	3	2	2	2	2	2	2	2	2	2	1	24	2. boyfriend	0	2	0			1	1. yes	2	6	4. never use	0. never had sex	2								1	4. never use	2. no	2. no	1. yes	5. be faithfull	10	2
3468	1. PNP	1	5. Beergarden	2. No	24	9	0. Never	72	0	24	2	2	2	2	2	1	2	2	2	2	18	2. boyfriend	2	0	2	12	1. private clinic	1	1. yes	4	10	4. never use	0. never had sex	1	1	0	2. no	0. never had sex	4. never use	2		1	4. never use	2. no	2. no	0. no had sex		15	2
3555	1. PNP	16	2. Freelance	2. No	37	2	3. Divorced	264	2	3	2	2	2	2	2	2	2	2	2	1	23	1. husband	0	0	2	1	4. NGO clinic	2	1. yes	3	11	1. alway	0. never had sex	1	5	3	1. yes	1. alway	1. alway	1	1. alway	2		2. no	2. no	0. no had sex		2	2
1357	6. SRP	121	4. Karaoke	2. No	28	5	3. Divorced	336	0	2	2	1	2	2	2	2	2	2	2	2	16	2. boyfriend	6	3	3	15	5. pharmacie	1	1. yes	19	50	4. never use	0. never had sex	2								0		1. yes	1. yes	1. yes		3	1
1270	6. SRP	144	4. Karaoke	2. No	38	3	3. Divorced	12	0	4	2	2	1	2	2	2	2	2	2	2	24	1. husband	2	1	2	36	1. private clinic	0					0. never had sex	2								0		0. no sexual	0. no had sex	0. no had sex		96	2
3237	5. BMC	40	4. Karaoke	2. No	25	2	0. Never	2	1	1	2	2	2	2	2	2	2	2	1	2	18	2. boyfriend	0	0	0			0					0. never had sex	2								0		0. no sexual	0. no had sex	0. no had sex		96	1
2508	1. PNP	334	4. Karaoke	2. No	31	4	1. Married	5	0	4	2	2	2	2	2	1	2	2	2	2	20	2. boyfriend	0	2	0			0					4. never use	1	1	1	1. yes	1. alway	1. alway	2		0		2. no	2. no	2. no		5	2
1476	6. SRP	41	4. Karaoke	2. No	27	11	3. Divorced	324	0	3	2	2	2	1	2	2	2	2	2	2	22	1. husband	1	1	0			1	1. yes	4	12	3. sometime	0. never had sex	1	3	1	1. yes	1. alway	1. alway	2		0		2. no	2. no	1. yes	2. he persuaded me not use condom	3	2
1494	6. SRP	11	5. Beergarden	2. No	24	5	3. Divorced	0	0	6	2	2	2	2	2	1	2	2	2	2	19	1. husband	1	1	1	1	3. health center/hospital	1	1. yes	1	3	4. never use	3. sometime	2								0		2. no	2. no	1. yes	5. be faithfull	7	2
2411	1. PNP	247	4. Karaoke	2. No	24	3	0. Never	3	1	3	2	2	2	2	2	2	2	2	1	2	9	4. abuse	0	0	0			1	2. no				0. never had sex	2								0		2. no	2. no	0. no had sex		96	2
3212	5. BMC	33	4. Karaoke	2. No	24	5	4. Living with partner	48	0	48	2	2	2	2	2	2	2	2	2	1	11	2. boyfriend	0	0	0			0					4. never use	1	1	1	1. yes	1. alway	1. alway	2		0		2. no	2. no	2. no		96	2
1468	6. SRP	84	5. Beergarden	2. No	25	5	3. Divorced	72	0	4	2	2	2	2	2	1	2	2	2	2	19	1. husband	3	2	3			0					0. never had sex	1	10	1	1. yes	1. alway	1. alway	2		0		2. no	2. no	2. no		7	2
2471	1. PNP	218	4. Karaoke	2. No	39	5	1. Married	468	0	5	2	2	2	2	2	1	2	2	2	2	19	1. husband	0	3	0			0					4. never use	2								0		2. no	2. no	0. no had sex		5	2
337	18. RTK	1	1. Formerbrothel	2. No	26	0	0. Never	6	0	6	2	2	1	2	2	1	2	2	1	2	23	3. client	0	0	0			0					0. never had sex	1	23	2	1. yes	1. alway	1. alway	2		0		2. no	2. no	2. no		0	2
411	18. RTK	11	4. Karaoke	2. No	29	5	1. Married	36	0	9	2	2	2	2	2	2	2	2	2	1	18	1. husband	2	2	0			0					0. never had sex	2								0		2. no	2. no	2. no		7	1
9	11. KTH	10	4. Karaoke	2. No	29	6	1. Married	348	0	14	2	2	2	1	2	1	2	2	2	2	19	1. husband	2	2	0			0					4. never use	2								0		2. no	2. no	1. yes	5. be faithfull	96	2
3576	1. PNP	10	2. Freelance	2. No	33	0	0. Never	36	0	24	2	2	2	2	2	2	2	2	2	1	23	2. boyfriend	2	1	2	6	5. pharmacie	0					0. never had sex	1	4	2	1. yes	1. alway	1. alway	1	1. alway	0		2. no	2. no	2. no		5	2
1467	6. SRP	84	5. Beergarden	2. No	30	0	0. Never	24	0	24	2	2	2	2	2	2	2	2	1	2	19	2. boyfriend	2	1	1		1. private clinic	1	1. yes	4	12	4. never use	0. never had sex	2								0		2. no	2. no	1. yes	5. be faithfull	7	2
563	3. PVG	1	4. Karaoke	2. No	28	0	0. Never	10	2	10	2	2	2	2	2	2	2	2	1	2	19	4. abuse	0	0	0			1	1. yes	0	1	3. sometime	3. sometime	1	1	1	1. yes	3. sometime	3. sometime	2		0		2. no	2. no	2. no		3	2
3085	6. SRP	2	2. Freelance	2. No	27	6	3. Divorced	324	0	1	2	2	2	2	2	1	2	2	2	2	17	1. husband	5	1	4	12	1. private clinic	0					0. never had sex	1	5	1	1. yes	1. alway	2. frequent	2		1	4. never use	2. no	1. yes	1. yes	3. he force me not use condom	4	1
1709	4. BTB	46	5. Beergarden	2. No	27	5	3. Divorced	324	0	4	2	2	2	2	2	2	2	2	2	1	16	1. husband	1	1	3	7	5. pharmacie	1	1. yes	5	15	4. never use	4. never use	2								0		1. yes	2. no	2. no		2	2
3099	4. BTB	83	2. Freelance	2. No	22	4	3. Divorced	264	0	84	2	2	2	2	2	2	1	2	2	2	13	1. husband	1	0	1	24	3. health center/hospital	1	1. yes	3	9	4. never use	0. never had sex	1	35	5	1. yes	1. alway	1. alway	1	1. alway	0		2. no	2. no	1. yes	5. be faithfull	6	2
1444	6. SRP	146	4. Karaoke	2. No	21	5	3. Divorced	24	0	2	2	2	2	2	2	2	2	2	2	1	20	1. husband	0	0	0			2	1. yes	2	3	3. sometime	4. never use	2								0		2. no	2. no	1. yes		5	2
3127	4. BTB	89	2. Freelance	2. No	18	3	3. Divorced	216	0	2	2	2	2	2	2	2	2	2	2	1	17	1. husband	1	1	1	12	3. health center/hospital	0					0. never had sex	1	4	0	1. yes	1. alway	1. alway	2		0		2. no	2. no	2. no		4	1
1182	12. KCN	3	4. Karaoke	2. No	19	1	1. Married	3	1	3	1	2	2	2	2	2	2	2	2	2	15	1. husband	0	1	0			1	1. yes	3	4	3. sometime	4. never use	1	10	2	1. yes	3. sometime	3. sometime	1	3. sometime	1	4. never use	2. no	2. no	1. yes	5. be faithfull	2	2
855	10. KDL	9	2. Freelance	2. No	32	5	3. Divorced	384	0	12	2	2	2	2	2	2	2	2	2	1	18	1. husband	3	0	3	6	4. NGO clinic	2	1. yes	2	0	1. alway	0. never had sex	0														96	2
1537	6. SRP	65	4. Karaoke	2. No	26	9	3. Divorced	1	1	5	2	2	2	1	2	2	2	2	2	2	16	1. husband	1	1	1	1	5. pharmacie	1	1. yes	20	60	3. sometime	0. never had sex	1	1	1	2. no	0. never had sex	0. never had sex	1	0. never had sex	1	3. sometime	0. no sexual	0. no had sex	0. no had sex		6	2
164	9. PST	2	4. Karaoke	2. No	18	9	0. Never	12	0	12	2	2	2	2	2	2	2	2	2	1	0							0					0. never had sex	0														96	1
955	14. KSP	5	4. Karaoke	2. No	30	0	2. Married not living together	5	0	5	2	2	2	1	2	2	2	2	1	2	21	1. husband	2	2	2	1	5. pharmacie	0					0. never had sex	1	0	0	2. no	0. never had sex	1. alway	2		2		2. no	2. no	2. no		2	2
3477	1. PNP	2	2. Freelance	2. No	38	8	3. Divorced	24	1	24	2	2	2	2	2	2	2	2	2	1	20	1. husband	0	1	0			2	1. yes	2	7	4. never use	0. never had sex	1	1	0	1. yes	1. alway	1. alway	2		1	0. never had sex	2. no	2. no	2. no		7	2
1826	5. BMC	11	4. Karaoke	2. No	21	2	3. Divorced	24	0	6	2	2	2	2	2	2	2	2	1	2	17	1. husband	2	1	2	4	3. health center/hospital	1	1. yes	1	3	4. never use	0. never had sex	1	1	0	1. yes	0. never had sex	0. never had sex	2		0		2. no	2. no	1. yes	1. he didn't have a STD/HIV	3	1
1601	6. SRP	37	5. Beergarden	2. No	31	3	3. Divorced	31	0	16	2	2	2	2	2	1	2	2	2	2	22	1. husband	3	3	0			0					4. never use	1	1	0	1. yes	1. alway	1. alway	2		0		2. no	2. no	0. no had sex		5	2
198	9. PST	7	2. Freelance	2. No	24	0	3. Divorced	1	0	1	2	2	2	2	2	2	1	2	2	2	20	2. boyfriend	0	0	0			1	1. yes	1	1	4. never use	0. never had sex	1	5	3	1. yes	1. alway	1. alway	2		0		2. no	2. no	1. yes	5. be faithfull	5	1
1432	6. SRP	89	4. Karaoke	2. No	27	5	1. Married	5	1	5	2	2	2	2	2	2	2	2	1	2	23	1. husband	0	0	0			0					4. never use	2								0		2. no	2. no	0. no had sex		7	1
334	18. RTK	1	1. Formerbrothel	2. No	24	9	0. Never	3	2	3	2	2	2	2	2	2	2	2	1	2	19	2. boyfriend	1	0	1	1	1. private clinic	0					0. never had sex	1	10	1	1. yes	1. alway	1. alway	2		0		2. no	1. yes	2. no		1	2
3568	1. PNP	19	2. Freelance	2. No	47	0	1. Married	36	2	6	2	2	2	2	2	2	2	2	2	1	36	1. husband	1	2	1	6	1. private clinic	2	1. yes	3	12	1. alway	1. alway	1	2	1	1. yes	1. alway	1. alway	1	1. alway	0		2. no	2. no	2. no		4	2
1113	13. TKO	1	4. Karaoke	2. No	25	6	3. Divorced	36	1	36	2	2	2	2	2	2	2	2	2	1	18	1. husband	1	1	0			1	1. yes	0	1	1. alway	0. never had sex	2								0		2. no	2. no	2. no		4	2
941	10. KDL	15	3. beer girl	2. No	31	5	3. Divorced	8	1	1	2	2	2	2	2	2	2	2	1	2	25	1. husband	0	0	0			0					0. never had sex	2								0		2. no	2. no	2. no		96	1
2220	1. PNP	133	4. Karaoke	2. No	29	5	0. Never	4	1	4	2	2	2	2	2	2	2	2	2	1	21	2. boyfriend	1	1	1	1	1. private clinic	0					0. never had sex	1	1	1	2. no	2. frequent	2. frequent	2		1	4. never use	2. no	2. no	1. yes	4. he offered more money	8	1
1334	6. SRP	120	4. Karaoke	2. No	23	7	3. Divorced	240	0	18	2	2	2	2	2	1	2	2	2	2	14	1. husband	0	2	0			2	2. no				0. never had sex	0														5	1
3700	2. KPC	6	4. Karaoke	2. No	23	6	0. Never	36	0	7	2	2	2	2	2	2	2	2	1	2	23	2. boyfriend	0	0	0			0					0. never had sex	2								2		2. no	2. no	2. no		96	2
1265	6. SRP	144	4. Karaoke	2. No	45	3	1. Married	60	0	1	2	2	2	2	2	2	2	2	2	1	19	1. husband	3	3	0			0					3. sometime	2								2		2. no	2. no	0. no had sex		7	2
279	15. OMC	4	4. Karaoke	2. No	28	6	4. Living with partner	12	0	12	2	2	2	2	2	2	2	2	2	1	23	2. boyfriend	0	1				1	1. yes	2	3	1. alway	0. never had sex	2								0		2. no	2. no	2. no		7	2
202	9. PST	8	4. Karaoke	2. No	26	8	1. Married	4	0	4	2	2	2	2	2	2	2	2	2	1	22	1. husband	0	0	0			0					4. never use	2								0		2. no	2. no	0. no had sex		6	1
360	18. RTK	14	4. Karaoke	2. No	33	3	3. Divorced	70	0	70	2	2	2	2	2	1	2	2	2	2	18	1. husband	2	1	1	7	1. private clinic	0					0. never had sex	2								0		0. no sexual	0. no had sex	0. no had sex		96	1
432	17. PLN	1	1. Formerbrothel	2. No	29	6	0. Never	5	1	5	2	2	2	2	2	2	2	2	2	1	17	2. boyfriend	2	1	1	2	1. private clinic	3	1. yes	8	24	3. sometime	0. never had sex	1	6	4	2. no	2. frequent	2. frequent	1	1. alway	0		2. no	2. no	1. yes	2. he persuaded me not use condom	3	2
2526	1. PNP	595	4. Karaoke	2. No	22	3	0. Never	12	0	12	2	2	2	2	2	2	2	2	1	2	22	2. boyfriend	0	0	0			1	1. yes	1	3	4. never use	0. never had sex	2								0		2. no	2. no	0. no had sex		5	1
2200	1. PNP	133	4. Karaoke	2. No	32	9	1. Married	120	0	5	2	2	2	2	2	2	2	2	2	1	18	1. husband	0	0	0			1	2. no				4. never use	1	1	0	1. yes	1. alway	1. alway	2		0		2. no	2. no	2. no		7	2
685	7. KHK	13	4. Karaoke	2. No	18	0	0. Never	24	0	24	2	1	2	2	2	2	2	2	2	2	0							0					0. never had sex	0														96	2
739	16. PVH	8	4. Karaoke	2. No	19	10	0. Never	11	1	10	2	2	2	2	2	2	2	2	1	2	18	2. boyfriend	0	0	0			1	1. yes	8	24	4. never use	0. never had sex	1	4	2	1. yes	1. alway	1. alway	1	1. alway	1	0. never had sex	2. no	2. no	1. yes	8. other	7	2
2223	1. PNP	133	4. Karaoke	2. No	20	8	0. Never	180	0	1	2	2	2	2	2	2	2	2	2	1	17	2. boyfriend	0	0	0			2	1. yes	1	5	1. alway	0. never had sex	0														7	2
3513	1. PNP	25	4. Karaoke	2. No	18	9	0. Never	36	0	1	2	2	2	1	2	2	2	2	2	2	14	3. client	0	0	0			1	1. yes	1	1	3. sometime	0. never had sex	1	1	1	1. yes	1. alway	1. alway	2		0		2. no	2. no	2. no		3	1
1064	13. TKO	7	4. Karaoke	2. No	27	8	4. Living with partner	48	1	48	2	2	2	2	2	2	2	2	2	1	19	2. boyfriend	1	1	0			1	1. yes	2	6	4. never use	4. never use	1	0	0	1. yes	1. alway	1. alway	2		2		2. no	2. no	1. yes	5. be faithfull	5	2
1103	13. TKO	5	4. Karaoke	2. No	27	7	3. Divorced	324	0	6	2	2	2	2	2	2	2	2	1	2	25	1. husband	0	1	0			0					0. never had sex	1	1	0	1. yes	0. never had sex	1. alway	2		0		2. no	2. no	2. no		15	2
1757	4. BTB	28	4. Karaoke	2. No	24	9	0. Never	288	0	36	2	2	2	1	2	2	2	2	2	2	18	2. boyfriend	0	0	0			1	1. yes	1	3	1. alway	0. never had sex	2								0		2. no	2. no	2. no		3	1
1348	6. SRP	121	4. Karaoke	2. No	22	7	0. Never	264	0	2	2	2	2	2	2	2	2	2	2	1	0							0					0. never had sex	0														3	1
265	15. OMC	5	4. Karaoke	2. No	38	0	0. Never	1	1	1	2	2	1	2	2	2	2	2	2	2	16	1. husband	10	4	6	1	6. other	0					0. never had sex	2								0		2. no	2. no	0. no had sex		7	2
1271	6. SRP	144	4. Karaoke	2. No	32	9	1. Married	180	0	24	2	2	2	2	2	2	2	2	2	1	22	1. husband	1	2	0			0					4. never use	2								2		2. no	2. no	0. no had sex		7	2
600	3. PVG	9	4. Karaoke	2. No	20	8	0. Never	24	2	24	2	2	2	1	2	2	2	2	1	2	18	3. client	0	0	0			0					0. never had sex	1	0	1	1. yes	1. alway	2. frequent	2		0		2. no	2. no	2. no		15	1
3204	5. BMC	40	4. Karaoke	2. No	32	0	3. Divorced	8	3	8	2	2	2	2	2	2	2	2	2	1	19	4. abuse	0	0	0			0					0. never had sex	2								0		2. no	2. no	1. yes	5. be faithfull	3	1
3560	1. PNP	19	2. Freelance	2. No	38	0	3. Divorced	84	0	24	2	2	2	2	2	2	2	2	2	1	18	1. husband	2	2	0			0					0. never had sex	1	3	2	1. yes	1. alway	1. alway	1	1. alway	0		2. no	2. no	2. no		7	2
1243	12. KCN	11	3. beer girl	2. No	19	7	0. Never	228	0	2	2	2	1	2	2	2	2	2	2	2	18	2. boyfriend	0	0	0			2	1. yes	8	20	1. alway	0. never had sex	1	2	1	1. yes	1. alway	1. alway	2		1	1. alway	2. no	2. no	2. no		5	2
1773	4. BTB	35	4. Karaoke	2. No	21	7	4. Living with partner	252	1	8	2	2	2	1	2	2	2	2	2	2	18	2. boyfriend	0	0	0			2	1. yes	10	45	4. never use	4. never use	2								1	4. never use	2. no	2. no	2. no		2	2
1712	4. BTB	46	5. Beergarden	2. No	24	4	3. Divorced	288	0	9	1	2	2	2	2	2	2	2	2	2	17	1. husband	1	1	1	1	2. tradictional practition	1	1. yes	1	2	1. alway	1. alway	2								2		2. no	2. no	2. no		10	2
1727	4. BTB	5	5. Beergarden	2. No	25	9	4. Living with partner	36	2	36	2	2	1	2	2	2	2	2	2	2	21	2. boyfriend	3	0	3	2	1. private clinic	1	1. yes	4	15	4. never use	0. never had sex	2								2		2. no	2. no	2. no		7	2
1307	6. SRP	94	4. Karaoke	2. No	18	6	0. Never	17	0	7	2	2	2	2	2	2	2	2	2	1	0							0					0. never had sex	0														96	1
1837	5. BMC	4	4. Karaoke	2. No	23	3	3. Divorced	1	0	2	2	2	2	2	2	2	2	2	1	2	20	1. husband	0	1	0			1	1. yes	0	2	3. sometime	0. never had sex	1	1	1	2. no	4. never use	3. sometime	2		0		2. no	2. no	1. yes	8. other	97	2
1911	2. KPC	8	4. Karaoke	2. No	18	5	4. Living with partner	6	0	6	2	2	2	2	2	2	2	2	2	1	17	2. boyfriend	0	0	0			1	1. yes	1	2	1. alway	1. alway	1	2	2	1. yes	1. alway	1. alway	2		0		2. no	2. no	2. no		7	1
2165	1. PNP	392	1. Formerbrothel	2. No	30	15	1. Married	360	0	72	2	2	2	2	2	2	2	2	2	1	18	1. husband	0	1	0			0					4. never use	2								0		2. no	2. no	2. no		7	2
1728	4. BTB	5	5. Beergarden	2. No	21	6	0. Never	252	0	2	2	2	2	2	2	2	2	2	2	1	0							0					0. never had sex	0														6	1
1605	6. SRP	15	5. Beergarden	2. No	22	9	3. Divorced	264	0	2	2	2	2	2	2	2	2	2	2	1	18	1. husband	2	2	1	36	3. health center/hospital	1	1. yes	3	9	3. sometime	0. never had sex	2								2		2. no	2. no	2. no		0	2
2230	1. PNP	423	4. Karaoke	2. No	23	7	0. Never	1	1	1	2	2	2	2	2	2	2	2	2	1	0							0					0. never had sex	0														96	2
2503	1. PNP	334	4. Karaoke	2. No	31	7	3. Divorced	140	0	12	2	2	2	2	2	2	2	2	2	1	22	1. husband	0	1	0			0					0. never had sex	2								0		0. no sexual	0. no had sex	0. no had sex		96	2
1003	14. KSP	13	4. Karaoke	2. No	25	9	1. Married	600	0	26	2	2	2	1	2	2	2	2	2	2	19	1. husband	2	1	2	2	4. NGO clinic	0					4. never use	2								0		2. no	2. no	0. no had sex		4	1
1051	13. TKO	6	4. Karaoke	2. No	25	8	0. Never	12	0	12	2	2	2	2	2	2	2	2	2	1	23	2. boyfriend	2	0	2	10	1. private clinic	0					0. never had sex	1	1	1	1. yes	1. alway	1. alway	2		0		2. no	2. no	2. no		4	2
1505	6. SRP	13	5. Beergarden	2. No	23	11	1. Married	1	0	1	2	2	2	2	2	1	2	2	2	2	23	1. husband	1	0	1	1	3. health center/hospital	0					0. never had sex	2								2		2. no	2. no	0. no had sex		4	2
801	16. PVH	1	4. Karaoke	2. No	24	7		24	0	24	2	2	2	1	2	2	2	2	2	2	15	2. boyfriend	0	0	0			0					0. never had sex	1	3	2	2. no	3. sometime	3. sometime	1	3. sometime	1	4. never use	2. no	2. no	1. yes	5. be faithfull	7	1
292	15. OMC	6	4. Karaoke	2. No	26	3	3. Divorced	2	1	2	2	2	2	2	2	2	2	2	2	1	15	1. husband	0	2	0			0					0. never had sex	2								0		0. no sexual	0. no had sex	0. no had sex		96	1
2548	13. TKO	9	4. Karaoke	2. No	23	9	0. Never	3	1	3	2	2	2	2	2	2	2	2	1	2	20	2. boyfriend	0	0	0			0					0. never had sex	2								0		2. no	2. no	0. no had sex		96	2
1856	5. BMC	25	2. Freelance	2. No	35	0	3. Divorced	240	3	13	2	2	2	2	2	2	2	1	2	2	15	4. abuse	5	5	3	12	4. NGO clinic	3	1. yes	15	48	3. sometime	4. never use	2								2		2. no	2. no	2. no		3	1
994	14. KSP	8	5. Beergarden	2. No	28	2	3. Divorced	336	0	6	2	2	2	2	2	1	2	2	2	2	23	1. husband	1	1	0			0					0. never had sex	2								0		2. no	2. no	0. no had sex		3	2
380	18. RTK	13	4. Karaoke	2. No	20	0	3. Divorced	60	0	2	2	2	1	1	2	2	2	2	2	2	15	1. husband	1	1	0			0					0. never had sex	0														96	1
2444	1. PNP	276	4. Karaoke	2. No	24	12	4. Living with partner	48	0	5	2	2	2	2	2	2	2	2	2	1	21	2. boyfriend	0	0	0			1	1. yes	3	2	4. never use	0. never had sex	2								0		2. no	2. no	0. no had sex		15	2
1823	5. BMC	11	4. Karaoke	2. No	21	8	4. Living with partner	12	1	2	2	2	1	2	1	2	2	2	2	2	17	2. boyfriend	0	0	0			2	1. yes	10	15	4. never use	0. never had sex	1	0	0		0. never had sex	0. never had sex	2		1	0. never had sex	2. no	2. no	0. no had sex		0	2
3563	1. PNP	19	2. Freelance	2. No	39	3	3. Divorced	182	0	36	2	2	2	2	2	2	2	2	2	1	20	1. husband	2	3	2	5	3. health center/hospital	5	1. yes	5	4	1. alway	1. alway	1	2	1	1. yes	1. alway	1. alway	2		0		2. no	2. no	2. no		7	2
1733	4. BTB	5	5. Beergarden	2. No	23	8	3. Divorced	36	1	36	2	2	1	2	2	2	2	2	2	2	17	2. boyfriend	0	0	0			1	1. yes	2	6	1. alway	0. never had sex	2								2		2. no	2. no	2. no		7	2
2248	1. PNP	44	4. Karaoke	2. No	28	5	1. Married	334	0	1	2	2	2	1	2	2	2	2	2	2	18	1. husband	0	3	0			0					4. never use	0														7	1
2313	1. PNP	345	4. Karaoke	2. No	25	5	0. Never	84	0	72	2	2	2	2	2	2	2	2	1	2	19	3. client	1	0	1	2	1. private clinic	1	1. yes	4	12	4. never use	0. never had sex	1	1	1	1. yes	2. frequent	2. frequent	2		0		2. no	2. no	1. yes	1. he didn't have a STD/HIV	7	2
848	10. KDL	11	5. Beergarden	2. No	18	8	0. Never	1	1	1	2	2	2	2	2	2	2	2	2	1	0							1	2. no				0. never had sex	0														96	1
1534	6. SRP	65	4. Karaoke	2. No	49	5	3. Divorced	12	0	12	2	2	2	1	2	2	2	2	2	2	19	1. husband	6	1	5	5	1. private clinic	1	1. yes	1	4	4. never use	0. never had sex	1	1	0	1. yes	1. alway	1. alway	1	4. never use	1	4. never use	2. no	2. no	1. yes	5. be faithfull	10	2
2242	1. PNP	363	5. Beergarden	2. No	23	8	0. Never	13	0	12	2	2	2	2	2	2	2	2	2	1	0							1	2. no				0. never had sex	0														96	2
3174	5. BMC	59	4. Karaoke	2. No	27	6	3. Divorced	16	2	6	2	2	2	2	2	2	2	2	2	1	19	2. boyfriend	0	1	0			1	1. yes	7	17	4. never use	4. never use	1	1	1	1. yes	1. alway	1. alway	2		2		2. no	2. no	2. no		7	2
3226	5. BMC	40	4. Karaoke	2. No	20	11	0. Never	5	0	5	2	2	2	2	2	2	2	2	1	2	0							1	2. no				0. never had sex	0														96	1
2159	1. PNP	479	4. Karaoke	2. No	29	2	3. Divorced	72	0	72	2	2	2	2	2	2	2	2	1	2	15	2. boyfriend	1	0	1	5	4. NGO clinic	1	1. yes	4	10	4. never use	0. never had sex	0														7	2
2089	8. PSN	1	4. Karaoke	2. No	32	5	3. Divorced	96	0	36	2	2	2	2	2	1	2	2	2	2	25	1. husband	0	0	0			0					0. never had sex	2								0		0. no sexual	0. no had sex	0. no had sex		96	2
1972	2. KPC	41	4. Karaoke	2. No	20	7	3. Divorced	3	1	3	2	2	2	2	2	2	2	2	1	2	18	1. husband	0	0	0			0					0. never had sex	1	1	1	1. yes	2. frequent	2. frequent	1	2. frequent	0		2. no	2. no	1. yes	1. he didn't have a STD/HIV	7	2
732	7. KHK	3	4. Karaoke	2. No	19	6	0. Never	2	0	2	2	2	2	1	2	2	2	2	2	2	15	2. boyfriend	2	0	2	1	1. private clinic	1	1. yes	1	3	4. never use	0. never had sex	1	1	1	1. yes	1. alway	1. alway	1	1. alway	0		2. no	2. no	1. yes	5. be faithfull	7	2
1446	6. SRP	146	5. Beergarden	2. No	23	9	3. Divorced	72	0	2	2	2	2	2	1	2	2	2	2	2	16	1. husband	0	1	0			1	1. yes	2	6	1. alway	0. never had sex	1	1	0	1. yes	0. never had sex	1. alway	2		0		2. no	2. no	2. no		3	1
1261	6. SRP	146	4. Karaoke	2. No	28	6	1. Married	180	0	9	2	2	2	1	2	2	2	2	2	2	18	1. husband	5	3	2	5	5. pharmacie	4	1. yes	20	50	2. frequent	4. never use	1	4	2	1. yes	1. alway	1. alway	1	1. alway	0		2. no	2. no	1. yes		4	2
2193	1. PNP	15	5. Beergarden	2. No	18	6	0. Never	1	1	1	2	2	2	2	2	2	2	2	1	2	15	2. boyfriend	0	1	0			2	2. no				0. never had sex	0														7	2
273	15. OMC	4	4. Karaoke	2. No	28	6	0. Never	5	1	5	2	2	2	2	2	2	2	2	1	2	22	2. boyfriend	0	0				0					0. never had sex	2								0		2. no	2. no	0. no had sex		0	2
1821	5. BMC	11	4. Karaoke	2. No	28	8	3. Divorced	48	1	48	2	2	2	1	2	2	2	2	2	2	23	2. boyfriend	0	0	0			1	2. no				0. never had sex	0														3	2
417	18. RTK	7	4. Karaoke	2. No	20	7	0. Never	12	0	12	2	2	2	2	2	2	2	2	1	2	18	2. boyfriend	0	0	0			1	1. yes	0	10	4. never use	0. never had sex	2								0		2. no	1. yes	0. no had sex		5	1
2325	1. PNP	345	4. Karaoke	2. No	23	7	0. Never	12	0	4	2	2	2	2	2	2	2	2	2	1	0							1	2. no				0. never had sex	0														96	2
3588	1. PNP	10	2. Freelance	2. No	48	0	3. Divorced	132	0	120	2	1	2	2	2	2	2	2	2	2	17	1. husband	1	1	0			1	1. yes	5	15	1. alway	0. never had sex	1	5	2	1. yes	1. alway	1. alway	1	1. alway	1	4. never use	2. no	2. no	2. no		7	2
2009	8. PSN	28	3. beer girl	2. No	32	12	1. Married	360	0	72	2	2	2	2	2	2	2	2	2	1	22	1. husband	0	0	0			0					0. never had sex	2								2		2. no	2. no	0. no had sex		96	2
1033	14. KSP	7	4. Karaoke	2. No	18	4	0. Never	216	0	13	2	2	2	1	2	2	2	2	2	2	15	1. husband	1	0	1	7	5. pharmacie	1	1. yes	1	3	4. never use	0. never had sex	1	3	1	1. yes	1. alway	1. alway	2		0		2. no	2. no	1. yes	5. be faithfull	3	1
3294	2. KPC	26	4. Karaoke	2. No	19	6	0. Never	5	0	5	2	2	2	2	2	2	2	2	2	1	19	2. boyfriend	0	0	0			1	1. yes	2	6	4. never use	0. never had sex	2								1	1. alway	2. no	2. no	1. yes	5. be faithfull	96	1
3421	8. PSN	15	4. Karaoke	2. No	25	3	3. Divorced	7	1	7	2	2	2	2	2	2	2	2	2	1	22	1. husband	2	1	1	24	6. other	4	1. yes	3	10	3. sometime	0. never had sex	1	1	1	1. yes	1. alway	1. alway	2		1	1. alway	2. no	2. no	1. yes	5. be faithfull	10	1
46	11. KTH	8	4. Karaoke	2. No	23	6	4. Living with partner	24	0	12	2	2	2	2	2	2	2	2	2	1	20	2. boyfriend	3	0	3	3	4. NGO clinic	1	1. yes	10	30	3. sometime	0. never had sex	1	4	0	1. yes	1. alway	1. alway	1	1. alway	1	4. never use	2. no	2. no	1. yes	1. he didn't have a STD/HIV	4	1
1295	6. SRP	94	4. Karaoke	2. No	32	3	3. Divorced	384	0	24	2	1	2	2	2	2	2	2	2	2	25	1. husband	1	1	0			0					4. never use	2								0		2. no	2. no	0. no had sex		3	2
1986	2. KPC	41	4. Karaoke	2. No	22	9	0. Never	264	0	24	2	2	2	2	2	2	2	2	2	1	22	2. boyfriend	0	0	0			1	1. yes	1	3	1. alway	0. never had sex	2								0		2. no	2. no	2. no		7	2
516	17. PLN	7	4. Karaoke	2. No	27	8	3. Divorced	1	0	1	2	2	2	2	2	2	2	2	2	1	16	2. boyfriend	1	1	0			0					0. never had sex	2								0		2. no	2. no	0. no had sex		96	1
3010	6. SRP		4. Karaoke	2. No	30	5	3. Divorced	360	0	2	2	2	2	2	2	2	2	2	2	1	17	1. husband	3	2	1		3. health center/hospital	1	2. no				4. never use	2								0		2. no	2. no	2. no		3	1
497	17. PLN	11	4. Karaoke	2. No	28	3	3. Divorced	18	1	18	2	2	2	2	2	2	2	2	1	2	15	1. husband	3	2	1	12	1. private clinic	1	1. yes	5	8	4. never use	0. never had sex	1	1	1	2. no	0. never had sex	0. never had sex	2		0		2. no	2. no	1. yes	5. be faithfull	5	1
900	10. KDL	13	3. beer girl	2. No	29	5	3. Divorced	2	2	1	2	2	2	2	2	2	2	2	1	2	15	1. husband	4	4	0			0					0. never had sex	0														96	1
2253	1. PNP	44	4. Karaoke	2. No	35	7	2. Married not living together	192	0	3	2	2	2	1	2	2	2	2	2	2	17	1. husband	0	3	0			1	1. yes	2	6	1. alway	4. never use	0														3	2
3284	2. KPC	21	4. Karaoke	2. No	39	0	1. Married	2	1	2	2	2	2	2	2	2	2	2	2	1	19							0					4. never use	2								2		2. no	2. no	2. no		7	1
2204	1. PNP	133	4. Karaoke	2. No	29	9	1. Married	336	0	6	2	2	2	1	2	2	2	2	2	2	20	2. boyfriend	0	1	0			0					3. sometime	0														5	2
3039	6. SRP		4. Karaoke	2. No	24	8	3. Divorced	132	0	2	2	2	2	1	2	2	2	2	2	2	15	1. husband	0	2	0			5	1. yes	2	2	3. sometime	0. never had sex	1	2	2	1. yes	1. alway	1. alway	2		0		2. no	2. no	1. yes		6	2
3016	6. SRP		4. Karaoke	2. No	33	5	3. Divorced	180	0	12	2	2	2	2	2	2	2	2	2	1	24	1. husband	0	1	0			5	1. yes	4	15	1. alway	4. never use	1	1	1	1. yes	1. alway	1. alway	2		0		2. no	1. yes	2. no		7	2
573	3. PVG	7	4. Karaoke	2. No	20	3	0. Never	5	2	5	2	2	2	1	2	2	2	2	2	2	20	3. client	0	0	0			0					0. never had sex	1	2	2	1. yes	1. alway	1. alway	2		0		2. no	2. no	2. no		3	1
1434	6. SRP	89	4. Karaoke	2. No	22	9	0. Never	48	0	3	2	2	2	1	2	2	2	2	2	2	18	2. boyfriend	0	0	0			4	1. yes	5	15	4. never use	0. never had sex	1	2	1	1. yes	1. alway	1. alway	1	1. alway	0		2. no	2. no	1. yes		7	2
159	9. PST	2	4. Karaoke	2. No	27	12	0. Never	3	2	3	2	2	2	1	2	2	2	2	2	2	23	2. boyfriend	0	0	0			1	1. yes	1	2	1. alway	1. alway	2								0		2. no	2. no	0. no had sex		5	2
3202	5. BMC	41	4. Karaoke	2. No	32	7	3. Divorced	17	0	17	2	2	2	1	2	2	2	2	2	2	22	1. husband	0	1	0			1	1. yes	0	1	3. sometime	0. never had sex	1	10	3	1. yes	1. alway	1. alway	2		0		1. yes	1. yes	2. no		0	1
769	16. PVH	5	4. Karaoke	2. No	34	4	3. Divorced	240	0	2	2	2	2	2	2	1	2	2	2	2	20	1. husband	0	2	0			0					0. never had sex	1	4	4	1. yes	1. alway	1. alway	1	1. alway	0		2. no	2. no	2. no		4	2
782	16. PVH	3	4. Karaoke	2. No	26	8	0. Never	24	0	12	2	2	2	2	2	1	2	2	2	2	23	2. boyfriend	2	0	2	1	5. pharmacie	1	1. yes	10	30	4. never use	0. never had sex	1	0	0	1. yes	0. never had sex	0. never had sex	2		0		2. no	2. no	1. yes	5. be faithfull	3	2
3431	1. PNP	4	2. Freelance	2. No	46	1	3. Divorced	120	0	14	2	2	2	2	2	2	2	1	2	2	15	1. husband	4	4	0			0					1. alway	1	5	0						2		2. no	2. no	2. no		4	2
1145	13. TKO	1	4. Karaoke	2. No	22	10	0. Never	264	0	42	2	2	2	2	1	1	2	2	2	2	19	2. boyfriend	0	0	0			1	1. yes	1	3	1. alway	0. never had sex	2								0		2. no	2. no	1. yes	5. be faithfull	4	2
42	11. KTH	8	4. Karaoke	2. No	20	8	0. Never	240	0	22	2	2	2	2	2	2	2	2	2	1	19	2. boyfriend	0	0	0			0					0. never had sex	0														7	2
1187	12. KCN	3	4. Karaoke	2. No	28	7	3. Divorced	3	1	3	2	2	2	2	2	2	2	2	2	1	16	1. husband	0	2	0			1	1. yes	6	6	4. never use	0. never had sex	2								2		2. no	2. no	1. yes	5. be faithfull	6	2
2078	8. PSN	13	1. Formerbrothel	2. No	28	2	3. Divorced	60	1	24	2	2	2	2	2	1	2	2	2	2	15	2. boyfriend	4	2	2	1	1. private clinic	2	1. yes	4	10	4. never use	0. never had sex	1	12	3	1. yes	1. alway	1. alway	2		2		1. yes	1. yes	1. yes	2. he persuaded me not use condom	0	1
3262	2. KPC	52	4. Karaoke	2. No	32	10	3. Divorced	6	1	6	2	2	2	2	2	2	2	2	1	2	24	1. husband	0	1	0			1	1. yes	6	7	4. never use	0. never had sex	1	1	0	1. yes	1. alway	1. alway	2		2		2. no	2. no	1. yes	5. be faithfull	96	2
215	15. OMC	1	4. Karaoke	2. No	24	9	0. Never	36	0	36	2	2	2	2	2	2	2	2	2	1	19	2. boyfriend	0	0				1	1. yes	0	0	0. never had sex	0. never had sex	2								0		0. no sexual	0. no had sex	0. no had sex		96	2
219	15. OMC	1	4. Karaoke	2. No	39	0	1. Married	2	1	2	2	2	2	2	2	2	2	2	2	1	32	1. husband	2	1	1	12	6. other	1	1. yes		3	4. never use	4. never use	2								2		2. no	2. no	2. no		15	2
2367	1. PNP	75	4. Karaoke	2. No	21	6	3. Divorced	13	0	2	2	2	2	2	2	2	2	2	2	1	15	1. husband	0	0	0			10	1. yes	5	7	3. sometime	0. never had sex	0														10	2
254	15. OMC	2	4. Karaoke	2. No	28	5	3. Divorced	6	1	6	2	2	2	2	2	2	2	2	2	1	20	1. husband	0					1	1. yes	10	30	4. never use	0. never had sex	0														0	2
1673	6. SRP	6	4. Karaoke	2. No	35	9	3. Divorced	300	0	12	2	2	2	2	2	2	2	2	2	1	18	1. husband	0	3	0			1	1. yes	10	20	4. never use	4. never use	2								0		2. no	2. no	1. yes	5. be faithfull	3	2
3278	2. KPC	57	4. Karaoke	2. No	26	2	0. Never	36	1	36	2	2	2	2	2	2	2	2	2	1	22	2. boyfriend	0	0	0			1	1. yes	3	3	1. alway	0. never had sex	2								2		2. no	2. no	2. no		15	2
501	17. PLN	11	4. Karaoke	2. No	20	7	0. Never	24	1	24	2	2	2	2	2	2	2	2	2	1	17	2. boyfriend	0	0	0			2	1. yes	5	20	4. never use	4. never use	1	2	2	2. no			2		1	4. never use	2. no	2. no	1. yes	5. be faithfull	7	2
2334	1. PNP	160	4. Karaoke	2. No	20	5	3. Divorced	2	0	2	2	2	2	2	2	2	2	2	2	1	17	1. husband	0	1	0			0					0. never had sex	2								0		2. no	2. no	2. no		4	1
1841	5. BMC	4	4. Karaoke	2. No	30	7	3. Divorced	2	1	2	2	2	1	2	2	2	2	2	2	2	15	1. husband	0	3	0			0					0. never had sex	1	1	1	1. yes	1. alway	1. alway	2		0		2. no	2. no	2. no		5	2
707	7. KHK	8	4. Karaoke	2. No	23	0	1. Married	1	2	1	2	2	2	2	2	2	2	2	2	1	22	1. husband	0	1	0			0					4. never use	2								0		2. no	2. no	2. no		0	1
3107	4. BTB	84	2. Freelance	2. No	32	0	3. Divorced	120	1	120	2	2	2	2	2	2	2	2	2	1	15	3. client	2	2	0			0					0. never had sex	1	6	1	1. yes	1. alway	1. alway	2		2		2. no	2. no	2. no		3	2
1458	6. SRP	84	5. Beergarden	2. No	31	0	3. Divorced	12	0	2	2	2	2	2	2	1	2	2	2	2	19	1. husband	0	2	0			1	1. yes	6	6	4. never use	0. never had sex	2								0		2. no	2. no	1. yes	5. be faithfull	3	2
1929	2. KPC	51	4. Karaoke	2. No	21	0	1. Married	240	1	12	2	2	2	2	2	2	2	2	2	1	18	1. husband	0	2	0			0					4. never use	2								2		2. no	2. no	0. no had sex		7	2
1639	6. SRP	63	4. Karaoke	2. No	24	8	0. Never	6	2	2	2	2	2	2	2	2	2	2	2	1	23	2. boyfriend	0	0	0			1	1. yes	1	1	1. alway	0. never had sex	2								2		2. no	2. no	2. no		4	2
3027	6. SRP		4. Karaoke	2. No	26	9	3. Divorced	312	0	8	2	2	2	1	2	2	2	2	2	2	21	1. husband	1	1	0			1	1. yes	4	6	4. never use	0. never had sex	1	1	0	1. yes	1. alway	1. alway	2		0		2. no	2. no	2. no		3	1
680	7. KHK	13	4. Karaoke	2. No	19	6	0. Never	24	0	24	2	1	2	2	2	2	2	2	2	2	0							0					0. never had sex	0														96	2
625	3. PVG	12	4. Karaoke	2. No	33	2	3. Divorced	396	0	24	2	2	2	2	2	2	2	2	2	1	19	1. husband	2	1	2	12	1. private clinic	1	1. yes	5	15	3. sometime	0. never had sex	1	2	1	2. no	3. sometime	3. sometime	2		1	4. never use	2. no	2. no	1. yes	7. impaireed by drugs or alcohol	7	1
3490	1. PNP	25	2. Freelance	2. No	18	4	1. Married	156	0	6	2	2	2	2	2	1	2	2	2	2	17	1. husband	1	0	1	2	3. health center/hospital	0					4. never use	1	3	1	1. yes	1. alway	1. alway	2		0		2. no	2. no	2. no		3	2
3228	5. BMC	40	4. Karaoke	2. No	22	6	3. Divorced	24	0	24	2	2	2	2	2	2	2	2	2	1	17	1. husband	0	2	0			2	1. yes	3	3	2. frequent	0. never had sex	1	1	0	1. yes	1. alway	1. alway	1	1. alway	0		2. no	1. yes	1. yes	6. condom not available	3	2
427	17. PLN	2	1. Formerbrothel	2. No	24	4	0. Never	24	1	24	2	2	2	2	2	2	2	2	2	1	19	2. boyfriend	2	0	2	6	3. health center/hospital	1	1. yes	6	10	1. alway	0. never had sex	1	10	3												7	2
285	15. OMC	4	4. Karaoke	2. No	22	4	3. Divorced	1	1	1	2	1	2	2	2	2	2	2	2	2	16	1. husband	0	1	0			0					0. never had sex	1	0	0	1. yes	1. alway	1. alway	2		0		2. no	2. no	2. no		4	2
99	11. KTH	12	4. Karaoke	2. No	32	9	1. Married	384	2	6	2	2	2	2	2	2	2	2	1	2	19	1. husband	1	0	1	1	4. NGO clinic	0					3. sometime	2								0		2. no	2. no	0. no had sex		7	2
1376	6. SRP	117	4. Karaoke	2. No	19	11	0. Never	8	1	8	2	2	2	2	2	2	2	2	2	1	17	3. client	0	0	0			1	1. yes	5	12	4. never use	0. never had sex	1	1	0	1. yes	1. alway	1. alway	2		0		2. no	2. no	1. yes	1. he didn't have a STD/HIV	4	1
2187	1. PNP	392	1. Formerbrothel	2. No	25	5	0. Never	72		3	2	2	2	2	2	2	2	2	2	1	21	2. boyfriend	0	0	0			0					0. never had sex	1	3	0	1. yes	1. alway	1. alway	2		0		2. no	2. no	2. no		5	2
3447	1. PNP	7	2. Freelance	2. No	22	4	0. Never	264	0	60	2	1	2	1	2	2	2	2	1	2	14	3. client	5	5	0			0					0. never had sex	1	5	1	1. yes	1. alway	1. alway	1	1. alway	0		2. no	2. no	2. no		97	2
467	17. PLN	4	5. Beergarden	2. No	21	8	0. Never	6	1	1	2	2	2	1	2	2	2	2	2	2	17	1. husband	3	3	0			30	1. yes	5	15	1. alway	0. never had sex	1	10	4	1. yes	1. alway	1. alway	1	1. alway	0		2. no	2. no	0. no had sex		6	2
1900	5. BMC	46	4. Karaoke	2. No	19	4	0. Never	226	1	36	2	2	2	2	2	2	2	2	2	1	17	2. boyfriend	0	0	0			1	1. yes	1	3	2. frequent	0. never had sex	1	7	1	1. yes	1. alway	1. alway	2		1	0. never had sex	2. no	2. no	2. no		7	2
344	18. RTK	17	4. Karaoke	2. No	30	5	3. Divorced	48	0	3	2	2	2	2	2	1	2	2	2	2	22	1. husband	3	1	2	1	1. private clinic	1	1. yes	4	12	4. never use	4. never use	1	5	2	1. yes	1. alway	1. alway	2		1	0. never had sex	2. no	2. no	2. no		3	1
317	18. RTK	2	1. Formerbrothel	2. No	20	9	0. Never	3	1	3	2	2	2	1	2	2	2	2	2	2	15	2. boyfriend	1	0	1	5	3. health center/hospital	1	1. yes	2	4	4. never use	0. never had sex	1	10	6	1. yes	1. alway	1. alway	2		0		2. no	2. no	2. no		0	1
1316	6. SRP	120	4. Karaoke	2. No	20	8	1. Married	24	0	12	2	2	2	2	2	2	2	2	2	1	19	1. husband	0	0	0			0					4. never use	2								0		2. no	2. no	0. no had sex		5	1
3444	1. PNP	4	2. Freelance	2. No	23	9	1. Married	192	0	120	2	2	2	2	2	2	2	2	2	1	13	2. boyfriend	10	2	3	1	3. health center/hospital	2	1. yes	4	12	4. never use	4. never use	1	10	7	1. yes	1. alway	1. alway	1	1. alway	1	4. never use	2. no	2. no	1. yes	5. be faithfull	0	2
229	15. OMC	1	4. Karaoke	2. No	28	6	0. Never	13	0	13	2	2	2	2	2	2	2	2	2	1	21	2. boyfriend	0					0					1. alway	1	0	0	1. yes	1. alway	1. alway	2		1	1. alway	2. no	2. no	2. no		7	2
2296	1. PNP	255	5. Beergarden	2. No	28	5	3. Divorced	36	0	12	2	2	2	2	2	2	2	2	1	2	21	1. husband	0	0	0			2	1. yes	2	7	4. never use	0. never had sex	1	0	0	1. yes	4. never use	0. never had sex	2		1	4. never use	2. no	2. no	1. yes	3. he force me not use condom	7	2
2491	1. PNP	277	4. Karaoke	2. No	31	10	4. Living with partner	240	3	1	2	2	2	2	2	2	2	2	2	1	21	2. boyfriend	0	0	0			1	1. yes	1	4	4. never use	0. never had sex	1	0	0	2. no	0. never had sex	0. never had sex	2		0		2. no	2. no	0. no had sex		3	1
1099	13. TKO	5	4. Karaoke	2. No	23	7	3. Divorced	276	0	24	2	2	2	2	2	2	2	2	2	1	15	1. husband	0	0	0			1	2. no				0. never had sex	2								0		2. no	2. no	2. no		4	2
2291	1. PNP	307	4. Karaoke	2. No	25	5	1. Married	300	0	9	2	2	2	2	2	2	2	2	1	2	18	1. husband	0	1	0			0					4. never use	2								0		2. no	2. no	2. no		3	2
2497	1. PNP	334	4. Karaoke	2. No	19	9	0. Never	240	0	24	2	2	2	2	2	1	2	2	2	2	0							2	2. no				0. never had sex	0														96	2
280	15. OMC	4	4. Karaoke	2. No	21	7	3. Divorced	1	1	1	2	2	2	2	2	2	2	2	2	1	15	1. husband	0	1				1	1. yes	1	1	4. never use	0. never had sex	1	2	0	1. yes	1. alway	1. alway	2		0		2. no	2. no	1. yes	6. condom not available	4	2
2207	1. PNP	133	4. Karaoke	2. No	29	11	4. Living with partner	348	0	36	2	2	2	1	2	2	2	2	2	2	20	2. boyfriend	2	0	2	2	5. pharmacie	1	1. yes	12	30	3. sometime	3. sometime	2								0		2. no	2. no	2. no		5	2
2214	1. PNP	133	4. Karaoke	2. No	19	9	0. Never	228	0	5	2	2	2	2	2	2	2	2	2	1	16	2. boyfriend	1	0	1	5	1. private clinic	1	1. yes	2	5	4. never use	0. never had sex	1	1	0	1. yes	1. alway	1. alway	2		0		2. no	2. no	1. yes	5. be faithfull	7	1
2398	1. PNP	218	4. Karaoke	2. No	29	4	3. Divorced	6	1	4	2	2	2	2	2	2	2	2	2	1	21	1. husband	1	2	1	2	5. pharmacie	1	1. yes	16	40	4. never use	0. never had sex	2								0		2. no	2. no	1. yes	5. be faithfull	5	2
966	14. KSP	6	4. Karaoke	2. No	29	1	3. Divorced	24	0	24	2	2	2	2	2	2	2	2	2	1	20	1. husband	3	3	0			2	1. yes	2	3	3. sometime	0. never had sex	1	6	1	1. yes	3. sometime	3. sometime	1	4. never use	0		2. no	2. no	1. yes	5. be faithfull	6	2
2504	1. PNP	334	4. Karaoke	2. No	33	5	1. Married	36	0	24	2	2	2	2	2	2	2	2	1	2	30	1. husband	0	0	0			0					4. never use	1	20	3	1. yes	1. alway	1. alway	2		0		2. no	2. no	2. no		10	2
3011	6. SRP		4. Karaoke	2. No	37	0	1. Married	96	0	3	2	1	2	2	2	2	2	2	2	2	19	1. husband	3	2	1	6	5. pharmacie	0					4. never use	1	1	1	1. yes	1. alway	1. alway	2		2		2. no	2. no	2. no		5	1
1725	4. BTB	5	5. Beergarden	2. No	21	6	3. Divorced	72	2	7	2	2	2	1	2	2	2	2	2	2	16	1. husband	2	0	2	24	5. pharmacie	1	1. yes	3	9	4. never use	0. never had sex	2								2		2. no	2. no	1. yes	5. be faithfull	6	2
2099	8. PSN	43	4. Karaoke	2. No	23	9	0. Never	84	0	3	2	2	2	2	2	1	2	2	2	2	20	2. boyfriend	0	0	0			1	1. yes	3	5	4. never use	0. never had sex	2								0		2. no	2. no	0. no had sex		7	1
3480	1. PNP	2	2. Freelance	2. No	26	0	3. Divorced	372		36	2	2	1	2	2	2	2	2	2	2	16	1. husband	2	5	1	1	3. health center/hospital	0					0. never had sex	1	3	0	1. yes	1. alway	1. alway	2		0		2. no	2. no	0. no had sex		7	2
3452	1. PNP	7	4. Karaoke	2. No	35	2	3. Divorced	84	0	6											23	1. husband	1	1	0			1	1. yes	0	1	1. alway	0. never had sex	1	2	0	1. yes	0. never had sex	1. alway	2		0		2. no	2. no	2. no		3	2
860	10. KDL	9	5. Beergarden	2. No	26	0	3. Divorced	312	0	5	2	2	2	2	2	2	2	2	1	2	21	1. husband	1	1	0			2	1. yes	4	12	2. frequent	2. frequent	1	2	2	1. yes	1. alway	1. alway	2		1	1. alway	2. no	2. no	1. yes		7	2
1753	4. BTB	28	4. Karaoke	2. No	25	5	3. Divorced	300	0	3	2	2	2	1	2	2	2	2	2	2	18	2. boyfriend	0	0	0			1	1. yes	3	10	2. frequent	2. frequent	2								2		2. no	2. no	2. no		15	2
3183	5. BMC	58	2. Freelance	2. No	18	1	4. Living with partner	216	0	2	2	2	2	2	2	1	2	2	2	2	13	4. abuse	0	1	0			3	1. yes	2	8	4. never use	4. never use	1	5	2	2. no	4. never use	4. never use	2		0		1. yes	2. no	1. yes	2. he persuaded me not use condom	3	1
98	11. KTH	12	4. Karaoke	2. No	22	7	3. Divorced	264	0	2	2	2	2	1	2	2	2	2	2	2	17	1. husband	0	0	0			1	1. yes	1	3	4. never use	0. never had sex	2								0		2. no	2. no	1. yes	5. be faithfull	4	1
1227	12. KCN	7	4. Karaoke	2. No	29	6	0. Never	12	0	12	2	2	2	2	2	2	2	2	2	1	0							0					0. never had sex	0														96	2
604	3. PVG	9	4. Karaoke	2. No	27	0	3. Divorced	1	2	1	2	2	2	1	2	2	2	2	2	2	19	1. husband	0	2	0			0					0. never had sex	0														96	1
1636	6. SRP	63	4. Karaoke	2. No	25	12	1. Married	5	0	4	2	2	2	2	2	1	2	2	2	2	19	1. husband	1	1	0			0					4. never use	2								2		2. no	1. yes	2. no		10	2
1613	6. SRP	15	5. Beergarden	2. No	28	9	3. Divorced	336	0	1	2	2	2	2	2	2	2	2	2	1	19	1. husband	0	2	0			0					0. never had sex	1	1	0	2. no	4. never use	0. never had sex	2		2		2. no	2. no	1. yes	5. be faithfull	7	2
3062	6. SRP	2	2. Freelance	2. No	36	0	3. Divorced	432	0	72	2	2	2	2	2	2	2	2	2	1	23	1. husband	3	1	3	48	4. NGO clinic	1	1. yes	1	5	4. never use	0. never had sex	1	2	0	1. yes	1. alway	1. alway	1	1. alway	2		2. no	2. no	2. no		5	2
1675	6. SRP	6	4. Karaoke	2. No	18	2	0. Never	6	2	6	2	2	2	2	2	2	2	2	2	1	18	3. client	0	0	0			0					0. never had sex	1	1	0	1. yes	3. sometime	3. sometime	1	4. never use	2		2. no	2. no	1. yes		3	2
3243	5. BMC	40	4. Karaoke	2. No	20	8	0. Never	1	1	1	2	2	2	2	2	2	2	2	2	1	0							1	2. no				0. never had sex	2								0		0. no sexual	0. no had sex	0. no had sex		96	1
740	16. PVH	8	4. Karaoke	2. No	24	12	3. Divorced	12	0	12	2	2	2	2	2	2	2	2	2	1	15	1. husband	2	1	2	2	5. pharmacie	1	1. yes	0	3	1. alway	0. never had sex	1	6	1	1. yes	1. alway	1. alway	1	1. alway	0		2. no	2. no	2. no		0	2
2528	1. PNP	595	4. Karaoke	2. No	33	1	3. Divorced	48	0	24	2	2	2	2	2	2	2	2	2	1	18	1. husband	3	3	4	12	1. private clinic	1	1. yes	1	25	4. never use	0. never had sex	2								0		2. no	2. no	0. no had sex		3	1
2362	1. PNP	75	4. Karaoke	2. No	30	4	3. Divorced	12	0	5	2	2	2	2	2	2	2	2	2	1	18	1. husband	0	2	0			2	1. yes	3	3	3. sometime	0. never had sex	2								0		2. no	0. no had sex	2. no		15	2
3201	5. BMC	41	4. Karaoke	2. No	33	2	3. Divorced	396	1	24	2	2	2	2	2	1	2	2	2	2	19	1. husband	0	2	0			1	1. yes	3	20	4. never use	0. never had sex	2								0		2. no	2. no	2. no		7	2
2355	1. PNP	75	4. Karaoke	2. No	37	3	3. Divorced	410	0	3	2	2	2	1	2	2	2	2	2	2	16	1. husband	0	3	0			0					4. never use	0														7	2
492	17. PLN	11	4. Karaoke	2. No	22	4	1. Married	6	0	6	2	2	2	2	2	2	2	2	2	1	16	2. boyfriend	1	1	1	1	5. pharmacie	0					4. never use	2								0		2. no	2. no	0. no had sex		3	2
2157	1. PNP	479	4. Karaoke	2. No	28	7	3. Divorced	1	1	1	2	2	2	2	2	2	2	2	1	2	17	1. husband	0	1	0			0					0. never had sex	1	1	0	1. yes	1. alway	1. alway	2		0		2. no	2. no	0. no had sex		5	2
3417	8. PSN	15	4. Karaoke	2. No	22	4	3. Divorced	3	2	2	2	2	2	2	2	2	2	2	2	1	16	1. husband	0	0	0			1	1. yes	3	10	4. never use	0. never had sex	1	0	0	1. yes	0. never had sex	1. alway	1	1. alway	1	4. never use	2. no	2. no	1. yes	2. he persuaded me not use condom	15	1
3159	4. BTB	64	2. Freelance	2. No	29	5	0. Never	36	0	36	2	2	2	2	2	2	2	2	2	1	20	2. boyfriend	2	0	2	10	5. pharmacie	1	1. yes	1	3	4. never use	0. never had sex	1	0	0	1. yes	0. never had sex	1. alway	2		0		2. no	2. no	1. yes	5. be faithfull	4	2
1692	4. BTB	15	5. Beergarden	2. No	19	12	0. Never	228	1	1	2	2	2	2	2	2	2	2	1	2	19	2. boyfriend	0	0	0			2	1. yes	2	2	4. never use	4. never use	2								0		2. no	2. no	0. no had sex		96	2
811	16. PVH	1	4. Karaoke	2. No	31	4	3. Divorced	240	0	3	2	2	2	2	2	2	2	2	2	1	16	2. boyfriend	0	2	0			2	1. yes	3	4	2. frequent	0. never had sex	2								0		2. no	2. no	1. yes	6. condom not available	2	2
2429	1. PNP	218	4. Karaoke	2. No	22	6	4. Living with partner	8	0	8	2	2	2	2	2	2	2	2	2	1	16	2. boyfriend	1	0	1	8	1. private clinic	2	1. yes	8	8	3. sometime	0. never had sex	1	2	1	1. yes	3. sometime	3. sometime	2		1	3. sometime	2. no	2. no	1. yes	5. be faithfull	2	2
609	3. PVG	9	4. Karaoke	2. No	23	5	0. Never	3	2	3	2	2	2	1	2	2	2	2	2	2	16	2. boyfriend	1	0	1	3	1. private clinic	0					0. never had sex	1	1	1	1. yes	1. alway	1. alway	2		0		2. no	2. no	2. no		3	2
1495	6. SRP	11	5. Beergarden	2. No	24	8	1. Married	268	0	8	2	2	2	2	2	2	2	2	2	1	19	1. husband	0	1	0			0					4. never use	2								0		2. no	2. no	0. no had sex		4	2
3486	1. PNP	5	2. Freelance	2. No	19	9	0. Never	60	0	5	2	2	2	2	2	2	2	2	2	1	16	2. boyfriend	0	0	0			2	1. yes	5	17	4. never use	0. never had sex	1	5	0	1. yes	1. alway	1. alway	2		1	1. alway	2. no	2. no	0. no had sex		6	2
1202	12. KCN	3	4. Karaoke	2. No	35	0	3. Divorced	12	0	5	2	2	2	1	2	2	2	2	2	2	15	1. husband	0	5	0			0					0. never had sex	1	8	1	1. yes	2. frequent	2. frequent	1	2. frequent	1	4. never use	2. no	2. no	1. yes	0. i want to become pregnant	7	2
3131	4. BTB	89	2. Freelance	2. No	22	5	0. Never	264	0	3	2	2	2	2	2	2	2	2	2	1	19	2. boyfriend	0	0	0			0					0. never had sex	1	6	1	1. yes	1. alway	1. alway	2		0		2. no	2. no	2. no		3	1
3423	8. PSN	15	4. Karaoke	2. No	32	3	3. Divorced	3	2	1	2	2	2	2	2	2	2	2	1	2	22	1. husband	0	0	0			1	1. yes	3	5	4. never use	0. never had sex	1	10	3	1. yes	1. alway	1. alway	2		0		2. no	2. no	2. no		6	1
752	16. PVH	8	4. Karaoke	2. No	21	6	0. Never	24	0	5	2	2	2	2	2	2	2	2	2	1	20	2. boyfriend	0	0	0			1	1. yes	1	3	4. never use	0. never had sex	1	2	0	1. yes	1. alway	1. alway	1	1. alway	0		2. no	2. no	1. yes	5. be faithfull	3	2
2499	1. PNP	334	4. Karaoke	2. No	30	7	1. Married	36	0	3	2	2	2	2	2	2	2	2	2	1	20	1. husband	0	3	0			0					3. sometime	2								0		2. no	2. no	0. no had sex		3	2
1287	6. SRP	94	4. Karaoke	2. No	27	3	1. Married	168	0	26	2	1	2	2	2	2	2	2	2	2	18	2. boyfriend	4	1				0					4. never use	2								0		2. no	2. no	0. no had sex		97	1
579	3. PVG	7	5. Beergarden	2. No	25	11	3. Divorced	300	0	36	2	2	2	2	2	2	2	2	2	1	20	1. husband	0	0	0			0					0. never had sex	2								0		2. no	2. no	2. no		7	2
1258	12. KCN	7	4. Karaoke	2. No	23	8	3. Divorced	4	1	4	2	2	2	2	2	2	2	2	2	1	16	1. husband	0	1	0			1	1. yes	6	18	3. sometime	0. never had sex	1	2	1	1. yes	1. alway	1. alway	1	1. alway	2		2. no	2. no	1. yes	5. be faithfull	15	2
1993	2. KPC	21	4. Karaoke	2. No	21	0	1. Married	36	0	10	2	2	2	2	2	2	2	2	2	1	17	1. husband	0	0	0			6	1. yes	5	15	1. alway	4. never use	1	3	2	1. yes	1. alway	1. alway	1	1. alway	1	1. alway	2. no	2. no	2. no		7	2
1097	13. TKO	5	4. Karaoke	2. No	27	5	0. Never	324	0	72	2	2	2	2	2	2	2	2	2	1	18	2. boyfriend	0	0	0			0					0. never had sex	2								0		2. no	2. no	2. no		3	2
1475	6. SRP	84	5. Beergarden	2. No	24	9	3. Divorced	120	0	6	2	2	2	2	2	2	2	2	2	1	19	1. husband	0	2	0			1	2. no				4. never use	2								0		2. no	2. no	0. no had sex		15	2
2161	1. PNP	392	1. Formerbrothel	2. No	21	8	3. Divorced	12	0	3	2	2	2	2	2	2	2	2	2	1	20	1. husband	0	1	0			0					0. never had sex	1	10	0	1. yes	2. frequent	2. frequent	2		0		2. no	1. yes	1. yes	3. he force me not use condom	4	1
622	3. PVG	11	4. Karaoke	2. No	25	2	3. Divorced	298	0	2	2	2	2	2	2	2	2	2	2	1	17	1. husband	0	1	0			0					0. never had sex	2								0		2. no	2. no	2. no		7	2
428	17. PLN	2	1. Formerbrothel	2. No	22	9	0. Never	1	0	1	2	2	2	2	2	2	2	2	2	1	12	2. boyfriend	3	2	1	12	1. private clinic	10	1. yes	3	10	4. never use	0. never had sex	1	5	1	1. yes	1. alway	1. alway	2		1	3. sometime	2. no	2. no	1. yes	5. be faithfull	2	2
80	11. KTH	17	5. Beergarden	2. No	30	3	3. Divorced	62	1	60	2	2	2	2	2	2	2	2	2	1	19	1. husband	1	0	1	24	1. private clinic	1	1. yes	3	18	4. never use	0. never had sex	2								0		2. no	2. no	1. yes	5. be faithfull	7	2
1128	13. TKO	2	4. Karaoke	2. No	18	3	3. Divorced	3	2	3	2	2	2	2	2	2	2	2	2	1	17	1. husband	0	1	0			1	1. yes	1	3	1. alway	2. frequent	1	4	0	1. yes	1. alway	1. alway	2		2		2. no	2. no	2. no		5	2
698	7. KHK	8	4. Karaoke	2. No	28	12	0. Never	6	0	6	2	2	2	1	2	2	2	2	2	2	24	2. boyfriend	0	0	0			1	1. yes	4	12	3. sometime	3. sometime	1	1	1	1. yes	1. alway	1. alway	1	3. sometime	0		2. no	2. no	1. yes	0. i want to become pregnant	7	2
3305	2. KPC	29	4. Karaoke	2. No	18	3	0. Never	4	1	4	2	2	2	2	2	1	2	2	2	2	17	2. boyfriend	0	0	0			3	2. no				0. never had sex	1	1	1	1. yes	3. sometime	3. sometime	2		2		2. no	2. no	1. yes	6. condom not available	4	1
1890	5. BMC	46	2. Freelance	2. No	34	0	3. Divorced	6	1	5	2	2	2	2	2	2	2	2	2	1	16	1. husband	0	1	0			0					0. never had sex	1	14	2	1. yes	1. alway	1. alway	2		1	0. never had sex	2. no	2. no	2. no		97	2
23	11. KTH	29	4. Karaoke	2. No	31	9	1. Married	18	0	16	2	2	2	2	2	1	2	2	2	2	23	1. husband	2	0	2	4	1. private clinic	2	1. yes	2	62	2. frequent	4. never use	1	2	1	1. yes	1. alway	1. alway	1	1. alway	0		2. no	2. no	1. yes	1. he didn't have a STD/HIV	7	2
614	3. PVG	11	4. Karaoke	2. No	33	5	3. Divorced	2	2	2	2	2	2	1	2	2	2	2	2	2	17	1. husband	0	3	0			1	1. yes	3	3	1. alway	0. never had sex	2								0		2. no	2. no	2. no		7	1
2426	1. PNP	247	5. Beergarden	2. No	23	10	2. Married not living together	256	0	12	2	2	2	2	1	2	2	2	2	2	8	4. abuse	0	0	0			0					0. never had sex	0														96	2
1599	6. SRP	37	5. Beergarden	2. No	23	7	0. Never	7	2	4	2	2	2	2	2	1	2	2	2	2	18	2. boyfriend	2	0	2	4	5. pharmacie	1	1. yes	4	12	3. sometime	0. never had sex	1	1	0	1. yes	1. alway	1. alway	1	1. alway	0		2. no	2. no	1. yes	5. be faithfull	5	2
37	11. KTH	8	4. Karaoke	2. No	21	11	3. Divorced	252	0	5	2	2	2	2	2	2	2	2	2	1	19	1. husband	0	0	0			1	2. no				0. never had sex	0														8	2
1512	6. SRP	15	5. Beergarden	2. No	21	8	3. Divorced	3	2	3	2	2	2	2	2	2	2	2	2	1	16	1. husband	1	1	0			2	2. no				4. never use	2								0		2. no	2. no	0. no had sex		4	2
136	9. PST	7	4. Karaoke	2. No	29	7	0. Never	72	3	6	2	2	2	2	2	2	2	2	1	2	20	2. boyfriend	2	1	1	60	1. private clinic	1	1. yes	4	15	4. never use	0. never had sex	2								0		2. no	1. yes	1. yes	5. be faithfull	96	2
1627	6. SRP	63	4. Karaoke	2. No	24	1	3. Divorced	24	0	6	2	2	2	2	2	2	2	2	2	1	19	1. husband	0	0	0			3	1. yes	2	2	2. frequent	0. never had sex	2								0		2. no	2. no	1. yes	5. be faithfull	7	2
2020	8. PSN	1	4. Karaoke	2. No	18	8	0. Never	10	1	10	2	2	2	2	2	2	2	2	2	1	0							0					0. never had sex	0														96	2
3360	8. PSN	1	2. Freelance	2. No	20	9	0. Never	24	1	24	2	2	2	2	2	2	2	2	2	1	17	2. boyfriend	0	0	0			1	1. yes	1	3	1. alway	0. never had sex	1	4	1	1. yes	1. alway	1. alway	2		1	4. never use	2. no	2. no	1. yes	5. be faithfull	10	2
1567	6. SRP	67	4. Karaoke	2. No	25	12	3. Divorced	3	3	3	2	2	2	1	2	2	2	2	2	2	19	1. husband	1	1	0			2	1. yes	30	90	4. never use	4. never use	1	0	0	2. no	0. never had sex	0. never had sex	2		1	4. never use	1. yes	1. yes	2. no		2	2
525	17. PLN	7	4. Karaoke	2. No	23	9	0. Never	36	0	36	2	2	2	2	2	2	2	2	2	1	17	2. boyfriend	0	0	0			1	1. yes	5	18	4. never use	0. never had sex	2								0		2. no	2. no	1. yes	5. be faithfull	5	2
2172	1. PNP	392	1. Formerbrothel	2. No	31	11	3. Divorced	8	1	8	2	2	2	2	2	2	2	2	2	1	21	1. husband	1	1	1	3	3. health center/hospital	1	1. yes	4	10	4. never use	4. never use	0														4	2
2208	1. PNP	133	4. Karaoke	2. No	19	3	1. Married	130	0	0	2	2	2	1	2	2	2	2	2	2	16	1. husband	0	1	0			0					4. never use	2								0		2. no	2. no	0. no had sex		7	1
1441	6. SRP	89	4. Karaoke	2. No	19	4	0. Never	60	0	1	2	2	2	2	2	1	2	2	2	2	18	2. boyfriend	0	0	0			1	1. yes	1	2	1. alway	0. never had sex	2								0		2. no	2. no	2. no		4	1
3597	1. PNP	16	2. Freelance	2. No	38	0	3. Divorced	144	1	1	2	2	2	2	2	2	1	2	2	2	18	1. husband	0	0	0			0					0. never had sex	1	4	3	1. yes	1. alway	1. alway	1	1. alway	0		2. no	2. no	2. no		4	2
687	7. KHK	11	4. Karaoke	2. No	39	11	2. Married not living together	140	0	140	2	2	2	1	2	2	2	2	2	2	17	1. husband	3	3	0			1	2. no				4. never use	2								2		2. no	2. no	0. no had sex		0	2
1774	4. BTB	35	4. Karaoke	2. No	22	12	0. Never	264	0	36	2	2	2	2	2	2	2	2	2	1	17	2. boyfriend	0	0	0			0					0. never had sex	1	0	0	1. yes	1. alway	1. alway	2		0		2. no	2. no	2. no		3	1
3142	4. BTB	89	2. Freelance	2. No	28	6	1. Married	336	0	36	2	2	2	1	2	2	2	2	2	2	16	2. boyfriend	2	2	0			8	1. yes	6	20	2. frequent	4. never use	1	2	1	2. no	2. frequent	2. frequent	2		1	4. never use	2. no	2. no	1. yes		4	2
1115	13. TKO	1	4. Karaoke	2. No	19	7	0. Never	24	1	24	2	2	2	2	2	2	2	2	2	1	18	2. boyfriend	0	0	0			3	1. yes	3	4	2. frequent	2. frequent	1	1	1	1. yes	1. alway	2. frequent	2		2		2. no	2. no	1. yes	2. he persuaded me not use condom	3	2
2082	8. PSN	1	4. Karaoke	2. No	21	5	0. Never	108	0	24	2	2	2	2	2	2	2	2	2	1	19	3. client	2	0	2	5	5. pharmacie	1	1. yes	0	0	0. never had sex	0. never had sex	1	3	2	1. yes	1. alway	2. frequent	2		2		2. no	2. no	1. yes	6. condom not available	3	2
3581	1. PNP	10	2. Freelance	2. No	32	0	4. Living with partner	182	0	16	2	2	2	2	2	2	2	2	2	1	20	2. boyfriend	0	1	0			0					4. never use	1	2	2	1. yes	1. alway	1. alway	1	1. alway	0		2. no	2. no	2. no		4	2
506	17. PLN	11	4. Karaoke	2. No	31	7	3. Divorced	34	0	34	2	2	2	2	2	2	2	2	2	1	16	1. husband	1	2	2	6	3. health center/hospital	1	1. yes	5	10	4. never use	4. never use	2								2		2. no	2. no	1. yes	5. be faithfull	3	2
2448	1. PNP	276	4. Karaoke	2. No	29	8	3. Divorced	240	0	5	2	2	2	2	2	2	2	2	2	1	21	2. boyfriend	2	1	1	10	3. health center/hospital	0					0. never had sex	2								0		2. no	2. no	2. no		96	2
1014	14. KSP	13	4. Karaoke	2. No	32	0	3. Divorced	384	0	28	2	2	2	1	2	2	2	2	2	2	17	3. client	8	2	7	96	5. pharmacie	0					0. never had sex	2								0		2. no	2. no	0. no had sex		96	2
1657	6. SRP	6	4. Karaoke	2. No	36	0	3. Divorced	120	0	48	2	2	2	2	2	1	2	2	2	2	18	1. husband	2	1	1	7	3. health center/hospital	0					4. never use	1	3	0	1. yes	1. alway	1. alway	2		1	1. alway	2. no	1. yes	2. no		2	2
3156	4. BTB	64	2. Freelance	2. No	23	5	0. Never	276	0	1	2	2	2	2	2	2	2	2	2	1	18	2. boyfriend	0	0	0			2	1. yes	4	12	4. never use	0. never had sex	1	2	0	1. yes	1. alway	1. alway	2		0		2. no	2. no	1. yes	5. be faithfull	5	2
1478	6. SRP	41	4. Karaoke	2. No	19	3	0. Never	3	2	3	2	2	2	2	2	2	2	2	2	1	0							0					0. never had sex	0														96	1
3577	1. PNP	10	2. Freelance	2. No	32	6	3. Divorced	360	0	120	2	2	2	2	2	2	2	2	2	1	16	3. client	5	1	5	36	3. health center/hospital	1	1. yes	2	5	1. alway	0. never had sex	1	3	3	1. yes	1. alway	1. alway	1	1. alway	1	1. alway	2. no	2. no	2. no		3	2
2424	1. PNP	247	5. Beergarden	2. No	20	8	2. Married not living together	2	0	2	2	2	2	2	1	2	2	2	2	2	18	1. husband	0	1	0			0					4. never use	0														96	2
1365	6. SRP	121	4. Karaoke	2. No	33	7	1. Married	24	0	12	2	2	2	2	2	2	2	2	2	1	22	1. husband	0	2	0			0					4. never use	2								0		2. no	2. no	2. no		3	1
3118	4. BTB	83	2. Freelance	2. No	33	5	3. Divorced	396	0	72	2	2	2	2	2	2	2	2	2	1	16	1. husband	4	3	4	36	1. private clinic	0					0. never had sex	1	13	2	1. yes	1. alway	1. alway	2		0		2. no	2. no	2. no		0	2
1486	6. SRP	11	5. Beergarden	2. No	19	7	0. Never	6	3	2	2	2	2	2	1	2	2	2	2	2	19	2. boyfriend	0	0	0			1	1. yes	1	0	0. never had sex	0. never had sex	0														96	1
1116	13. TKO	1	4. Karaoke	2. No	20	4	0. Never	2	1	2	2	2	2	2	2	2	2	2	1	2	19	2. boyfriend	0	0	0			0					0. never had sex	2								2		0. no sexual	0. no had sex	0. no had sex		96	2
3166	4. BTB	64	2. Freelance	2. No	31	2	0. Never	372	0	24	2	2	2	2	2	2	2	2	1	2	25	2. boyfriend	2	1	2	6	5. pharmacie	2	1. yes	2	6	4. never use	0. never had sex	1	1	0	1. yes	1. alway	1. alway	2		0		2. no	2. no	1. yes	5. be faithfull	4	2
447	17. PLN	1	5. Beergarden	2. No	28	3	3. Divorced	5	1	5	2	2	2	2	2	2	2	2	1	2	19	1. husband	2	2	0			1	1. yes	0	6	3. sometime	0. never had sex	0														5	2
925	10. KDL	33	3. beer girl	2. No	32	5	3. Divorced	240	0	4	2	2	1	2	2	2	2	2	2	2	17	1. husband	3	3	0			0					0. never had sex	2								2		2. no	2. no	0. no had sex		96	2
1160	12. KCN	9	5. Beergarden	2. No	25	3	1. Married	25	0	1	2	2	2	1	2	2	2	2	2	2	16	1. husband	0	1	0			0					4. never use	2								0		2. no	2. no	2. no		7	2
886	10. KDL	33	5. Beergarden	2. No	20	7	0. Never	240	0	6	2	2	2	2	2	2	2	2	1	2	0							0					0. never had sex	0														96	2
338	18. RTK	1	1. Formerbrothel	2. No	26	3	2. Married not living together	1	1	1	2	2	2	2	2	2	2	2	2	1	19	1. husband	0	2	0			0					1. alway	1	10	2	1. yes	1. alway	1. alway	2		0		2. no	1. yes	2. no		7	2
1603	6. SRP	37	5. Beergarden	2. No	38	7	3. Divorced	18	0	18	2	2	2	2	2	2	2	2	2	1	17	1. husband	5	4	0			0					4. never use	0														7	2
324	18. RTK	2	1. Formerbrothel	2. No	35	4	3. Divorced	1	1	1	2	2	1	1	2	2	2	2	2	2	20	1. husband	2	2	0			1	1. yes	1	3	4. never use	4. never use	0														3	1
2024	8. PSN	1	4. Karaoke	2. No	24	6	1. Married	6	2	5	2	2	2	2	2	2	2	2	2	1	19	1. husband	2	1	1	5	3. health center/hospital	0					4. never use	2								0		2. no	2. no	1. yes	5. be faithfull	2	2
500	17. PLN	11	4. Karaoke	2. No	20	2	0. Never	36	1	36	2	2	2	2	2	2	2	2	2	1	0							1	2. no				0. never had sex	0														96	2
1474	6. SRP	84	3. beer girl	2. No	18	3	0. Never	1	1	1	2	2	2	2	2	2	2	2	2	1	0							1	2. no				0. never had sex	0														96	1
3528	1. PNP	13	2. Freelance	2. No	34	0	3. Divorced	62	0	24	2	2	2	2	2	2	2	2	2	1	23	1. husband	0	2	0			1	1. yes	1	1	1. alway	1. alway	1	12	2	1. yes	1. alway	1. alway	1	1. alway	0		2. no	2. no	2. no		4	2
919	10. KDL	33	4. Karaoke	2. No	25	7	4. Living with partner	1	2	1	2	2	2	2	2	2	2	2	2	1	20	1. husband	0	0	0			0					3. sometime	2								0		2. no	2. no	0. no had sex		6	1
942	10. KDL	15	3. beer girl	2. No	28	1	4. Living with partner	36	2	12	2	2	2	2	2	2	2	2	1	2	19	1. husband	0	2	0			0					4. never use	2								2		2. no	2. no	1. yes	5. be faithfull	7	2
675	7. KHK	7	4. Karaoke	2. No	22	4	0. Never	48	0	4	2	2	2	2	2	2	2	2	2	1	20	2. boyfriend	0	0	0			1	1. yes	10	20	3. sometime	0. never had sex	2								0		2. no	2. no	1. yes	5. be faithfull	7	2
3275	2. KPC	56	4. Karaoke	2. No	29	0	0. Never	3	1	3	2	2	2	2	2	2	2	2	2	1	28	3. client	0	0	0			0					0. never had sex	1	14	3	1. yes	1. alway	1. alway	1	1. alway	2		2. no	2. no	2. no		0	2
528	3. PVG	4	4. Karaoke	2. No	20	8	0. Never	6	0	6	2	2	2	2	2	2	2	2	1	2	18	2. boyfriend	0	0	0			1	1. yes	3	7	3. sometime	0. never had sex	2								1	3. sometime	2. no	2. no	2. no		96	2
1312	6. SRP	117	4. Karaoke	2. No	43	5	1. Married	516	0	12	2	1	2	2	2	2	2	2	2	2	18	1. husband	5	4	1			0					4. never use	2								0		2. no	2. no	0. no had sex		1	2
3539	1. PNP	13	2. Freelance	2. No	35	2	1. Married	170	0	120	2	2	2	2	2	2	2	2	2	1	18	2. boyfriend	0	3	0			0					4. never use	1	3	2	1. yes	1. alway	1. alway	1	1. alway	2		2. no	2. no	2. no		3	2
330	18. RTK	1	1. Formerbrothel	2. No	27	4	3. Divorced	10	2	10	2	2	2	2	2	2	2	2	1	2	19	1. husband	1	1	1	1	1. private clinic	0					1. alway	1	40	4	1. yes	1. alway	1. alway	2		0		2. no	1. yes	2. no		0	2
1184	12. KCN	3	2. Freelance	2. No	23	15	0. Never	14	0	14	2	2	2	2	2	2	2	2	2	1	20	2. boyfriend	0	0	0			1	1. yes	1	3	4. never use	0. never had sex	2								0		2. no	2. no	1. yes	5. be faithfull	4	2
2073	8. PSN	1	4. Karaoke	2. No	20	8	0. Never	36	1	34	2	2	2	2	2	2	2	2	2	1	17	3. client	0	0	0			1	1. yes	3	10	4. never use	0. never had sex	2								1	4. never use	2. no	2. no	1. yes	5. be faithfull	96	2
1885	5. BMC	46	2. Freelance	2. No	18	5	4. Living with partner	60	1	60	2	2	2	2	2	2	2	2	1	2	16	2. boyfriend	0	0	0			1	1. yes	2	7	4. never use	0. never had sex	1	10	2	1. yes	1. alway	1. alway	1	1. alway	0		1. yes	2. no	2. no		3	2
1272	6. SRP	144	4. Karaoke	2. No	30	9	0. Never	360	0	5	2	2	2	2	2	2	2	2	2	1	22	2. boyfriend	0	0	0			0					0. never had sex	0														6	1
2440	1. PNP	276	4. Karaoke	2. No	32	5	1. Married	240	0	12	2	2	2	2	2	2	2	2	2	1	16	1. husband	0	4	0			0					4. never use	0														3	2
3182	5. BMC	58	2. Freelance	2. No	18	6	0. Never	216	0	4	2	2	2	2	2	1	2	2	2	2	18	2. boyfriend	0	0	0			5	1. yes	1	1	1. alway	0. never had sex	2								0		2. no	2. no	2. no		15	2
1870	5. BMC	25	4. Karaoke	2. No	18	6	0. Never	304	0	1	2	2	2	2	2	2	2	2	2	1	16	2. boyfriend	0	0	0			1	1. yes	1	3	3. sometime	0. never had sex	2								0		2. no	2. no	0. no had sex		96	1
1720	4. BTB	5	5. Beergarden	2. No	18	8	1. Married	216	0	1	2	2	1	2	2	1	2	2	2	2	17	1. husband	1	0	1	3	1. private clinic	2	2. no				4. never use	2								2		2. no	2. no	2. no		7	2
108	9. PST	1	4. Karaoke	2. No	26	5	3. Divorced	2	1	2	2	2	2	2	2	2	2	2	1	2	18	1. husband	0	0	0			4	1. yes	7	7	2. frequent	0. never had sex	1	1	0	2. no	0. never had sex	2. frequent	2		0		2. no	2. no	1. yes	6. condom not available	7	1
1349	6. SRP	121	4. Karaoke	2. No	24	6	0. Never	60	0	36	2	2	2	2	2	2	2	2	2	1	20	2. boyfriend	1	0	1	35	5. pharmacie	1	1. yes	2	6	4. never use	0. never had sex	1	1	0	1. yes	0. never had sex	1. alway	2		0		2. no	2. no	1. yes	1. he didn't have a STD/HIV	7	1
771	16. PVH	5	4. Karaoke	2. No	34	7	3. Divorced	2	1	2	2	2	2	2	2	2	2	2	1	2	18	1. husband	0	3	0			1	1. yes	1	3	4. never use	4. never use	1	2	2	1. yes	1. alway	1. alway	1	1. alway	1	4. never use	2. no	2. no	1. yes	5. be faithfull	6	2
3168	4. BTB	64	2. Freelance	2. No	22	11	0. Never	264	0	1	2	2	2	1	2	2	2	2	2	2	20	2. boyfriend	0	0	0			0					0. never had sex	1	0	0	1. yes	0. never had sex	1. alway	2		2		2. no	2. no	2. no		6	2
3017	6. SRP		4. Karaoke	2. No	35	9	3. Divorced	36	0	36	2	2	2	2	2	2	2	2	1	2	15	1. husband	5	3	2	6	1. private clinic	1	1. yes	3	9	4. never use	0. never had sex	1	1	1	1. yes	1. alway	1. alway	1	2. frequent	1	4. never use	2. no	2. no	1. yes	7. impaireed by drugs or alcohol	0	1
3103	4. BTB	81	2. Freelance	2. No	28	3	3. Divorced	336	0	48	2	1	2	2	2	2	2	1	2	2	18	3. client	1	4	1	7	1. private clinic	0					4. never use	2								2		2. no	2. no	2. no		3	2
915	10. KDL	33	4. Karaoke	2. No	38	0	4. Living with partner	38	0	2	2	1	2	2	2	2	2	2	2	2	18	1. husband	0	0	0			1	1. yes	5	15	1. alway	4. never use	1	2	1	1. yes	1. alway	1. alway	2		1	0. never had sex	2. no	2. no	2. no		7	1
832	16. PVH	12	4. Karaoke	2. No	32	1	1. Married	48	0	48	2	2	2	2	2	2	2	2	2	1	17	1. husband	3	1	2		5. pharmacie	0					4. never use	2								0		2. no	2. no	2. no		4	1
3138	4. BTB	89	2. Freelance	2. No	26	7	3. Divorced	312	0	6	2	2	2	1	2	2	2	2	2	2	16	1. husband	0	1	0			3	1. yes	6	15	1. alway	1. alway	1	1	1	1. yes	1. alway	1. alway	2		2		2. no	2. no	2. no		5	2
3551	1. PNP	10	2. Freelance	2. No	41	0	3. Divorced	240	0	160	2	2	2	2	2	2	2	2	2	1	21	1. husband	1	1	0			0					0. never had sex	1	3	1	1. yes	1. alway	1. alway	1	1. alway	0		2. no	2. no	2. no		0	2
908	10. KDL	31	4. Karaoke	2. No	30	9	2. Married not living together	24	0	2	2	2	2	2	2	1	2	2	2	2	22	1. husband	0	0	0			0					3. sometime	2								0		1. yes	2. no	1. yes	5. be faithfull	10	2
1560	6. SRP	65	4. Karaoke	2. No	34	5	1. Married	120	0	36	2	2	2	2	2	2	2	2	2	1	19	1. husband	3	1	2	12	5. pharmacie	0					4. never use	1	1	0	1. yes	1. alway	1. alway	2		0		2. no	2. no	2. no		3	1
1651	6. SRP	32	5. Beergarden	2. No	24	4	3. Divorced	48	0	24	2	2	2	2	2	2	2	2	2	1	18	2. boyfriend	2	0	2	12	5. pharmacie	1	1. yes	3	10	3. sometime	4. never use	1	1	0	1. yes	1. alway	1. alway	2		0		2. no	2. no	2. no		7	2
1302	6. SRP	94	4. Karaoke	2. No	32	5	1. Married	120	0	24	2	2	2	2	2	2	2	2	2	1	19	1. husband	2	2	1	24	5. pharmacie	0					4. never use	2								0		2. no	2. no	0. no had sex		3	1
3177	5. BMC	59	4. Karaoke	2. No	18	5	0. Never	216	0	1	2	2	2	2	2	2	2	2	2	1	16	2. boyfriend	0	0	0			1	1. yes	3	5	2. frequent	0. never had sex	1	10	1	1. yes	1. alway	1. alway	1	1. alway	0		2. no	2. no	2. no		10	1
295	15. OMC	6	4. Karaoke	2. No	47	7	1. Married	1	2	1	2	2	2	1	2	2	2	2	2	2	17	1. husband	20	5	20	2	4. NGO clinic	0					3. sometime	2														96	2
52	11. KTH	10	4. Karaoke	2. No	27	6	1. Married	96	0	24	2	2	2	1	2	2	2	2	2	2	20	1. husband	4	1	3	4	1. private clinic	1	1. yes	0	0	0. never had sex	4. never use	0														96	1
3503	1. PNP	5	4. Karaoke	2. No	37	0	3. Divorced	444	0	60	2	2	2	2	2	2	2	2	2	1	17	2. boyfriend	2	2	0			0					0. never had sex	1	10	3	1. yes	3. sometime	3. sometime	2		0		2. no	2. no	2. no		3	2
101	11. KTH	12	4. Karaoke	2. No	28	7	3. Divorced	12	1	5	2	1	2	2	2	2	2	2	2	2	16	1. husband	0	0	0			1	1. yes	1	1	4. never use	0. never had sex	1	2	1	1. yes	1. alway	1. alway	2		0		2. no	2. no	1. yes	5. be faithfull	4	1
2457	1. PNP	276	4. Karaoke	2. No	25	9	0. Never	120	0	5	2	2	2	2	2	2	2	2	2	1	20	2. boyfriend	0	0	0			1	1. yes	6	20	2. frequent	0. never had sex	1	1	1	1. yes	1. alway	1. alway	1	1. alway	0		2. no	2. no	1. yes	5. be faithfull	6	2
3433	1. PNP	4	4. Karaoke	2. No	24	5	1. Married	48	0	12	2	1	2	2	2	2	2	2	2	2	18	2. boyfriend	0	2	0			2	1. yes	2	5	1. alway	4. never use	2								0		2. no	2. no	2. no		7	2
695	7. KHK	11	4. Karaoke	2. No	25	6	2. Married not living together	1	0	1	2	2	2	2	2	2	2	2	1	2	17	1. husband	1	1	0			1	2. no				4. never use	1	2	2	1. yes	1. alway	1. alway	2		1	4. never use	2. no	2. no	1. yes	0. i want to become pregnant	10	2
1976	2. KPC	41	4. Karaoke	2. No	18	2	0. Never	1	0	1	2	2	2	2	2	2	2	2	2	1	17	3. client	0	0	0			0					0. never had sex	2								2		2. no	2. no	2. no		96	2
3288	2. KPC	21	4. Karaoke	2. No	31	0	3. Divorced	24	0	1	2	2	2	2	2	2	2	2	2	1	21	2. boyfriend	5	1	4	6	4. NGO clinic	1	1. yes	4	12	2. frequent	0. never had sex	2								1	2. frequent	2. no	2. no	1. yes	5. be faithfull	96	2
1964	2. KPC	15	4. Karaoke	2. No	34	2	3. Divorced	24	0	20	2	2	2	2	2	2	2	2	2	1	21	3. client	0	0	0			1	1. yes	1	1	1. alway	0. never had sex	1	1	0	1. yes	1. alway	1. alway	1	1. alway	0		2. no	2. no	2. no		7	2
2273	1. PNP	316	4. Karaoke	2. No	27	5	1. Married	84	0	4	2	2	2	1	2	2	2	2	2	2	20	1. husband	0	2	0			1					4. never use	2								0		2. no	2. no	0. no had sex		5	2
1067	13. TKO	7	4. Karaoke	2. No	19	9	0. Never	228	0	12	2	2	2	2	2	2	2	2	2	1	16	3. client	1	0	1	12	5. pharmacie	0					0. never had sex	1	0	0	1. yes	0. never had sex	1. alway	2		1	1. alway	2. no	2. no	2. no		3	2
3077	6. SRP	2	2. Freelance	2. No	31	8	3. Divorced	60	1	48	2	2	2	2	2	2	2	2	1	2	21	1. husband	5	1	4	1	4. NGO clinic	1	1. yes	5	15	4. never use	4. never use	1	1	1	1. yes	1. alway	1. alway	1	1. alway	1	4. never use	2. no	2. no	1. yes	5. be faithfull	3	2
2541	17. PLN	7	4. Karaoke	2. No	25	2	0. Never	48	1	48	2	2	2	2	2	2	2	2	2	1	20	1. husband	0	0	0			1	1. yes	1	3	1. alway	1. alway	2								0		2. no	2. no	0. no had sex		5	2
2261	1. PNP	44	4. Karaoke	2. No	25	5	1. Married	240	0	15	2	2	2	1	2	2	2	2	2	2	18	1. husband	0	1	0			0					4. never use	0														4	1
226	15. OMC	3	4. Karaoke	2. No	22	9	3. Divorced	1	0	1	2	2	2	1	2	2	2	2	2	2	17	1. husband	0					1	1. yes	10	30	4. never use	4. never use	1	5	0	1. yes	1. alway	1. alway	1	1. alway	0		2. no	2. no	2. no		5	2
3242	5. BMC	40	4. Karaoke	2. No	20	8	0. Never	3	0	3	2	2	2	2	2	2	2	2	2	1	15	3. client	0	0	0			0					0. never had sex	1	1	1	1. yes	3. sometime	3. sometime	2		0		2. no	2. no	1. yes	1. he didn't have a STD/HIV	3	2
1031	14. KSP	7	4. Karaoke	2. No	19	7	0. Never	3	1	3	2	2	2	2	2	2	2	2	1	2	19	2. boyfriend	0	0	0			1	1. yes	5	15	4. never use	4. never use	2								0		2. no	2. no	2. no		5	1
790	16. PVH	1	4. Karaoke	2. No	37	4	1. Married	48	0	8	2	2	2	2	2	2	2	2	2	1	14	1. husband	0	3	0			0					4. never use	2								0		2. no	2. no	0. no had sex		4	1
3326	2. KPC	34	4. Karaoke	2. No	24	3	0. Never	24		7	2	2	2	2	2	2	2	2	2	1	18	2. boyfriend	0	0	0			2	1. yes	4	2	4. never use	0. never had sex	2								2		2. no	2. no	2. no		7	2
1428	6. SRP	89	4. Karaoke	2. No	26	6	3. Divorced	312	0	7	2	2	2	1	2	2	2	2	2	2	18	1. husband	1	1	1	12	5. pharmacie	1	1. yes	4	12	4. never use	0. never had sex	2								0		2. no	2. no	1. yes		8	1
1165	12. KCN	9	4. Karaoke	2. No	20	8	3. Divorced	24	0	24	2	2	2	2	1	2	2	2	2	2	17	1. husband	1	1	1	3	5. pharmacie	1	1. yes	3	9	4. never use	4. never use	1	3	3	1. yes	1. alway	1. alway	2		0		2. no	2. no	1. yes	1. he didn't have a STD/HIV	5	1
889	10. KDL	33	3. beer girl	2. No	27	6	1. Married	324	0	2	2	2	2	2	2	2	2	2	2	1	21	1. husband	1	1	0			0					4. never use	2								2		2. no	2. no	2. no		10	2
15	11. KTH	19	4. Karaoke	2. No	25	9	1. Married	12	0	6	2	1	2	2	2	1	2	2	2	2	22	1. husband	1	1	0			3	1. yes	3	8	2. frequent	4. never use	1	20	3	1. yes	2. frequent	2. frequent	1	2. frequent	0		2. no	2. no	2. no		0	2
1132	13. TKO	2	4. Karaoke	2. No	21	9	0. Never	4	2	4	2	2	2	2	2	2	2	2	1	2	17	3. client	2	0	2	6	1. private clinic	3	1. yes	1	3	3. sometime	0. never had sex	2								2		2. no	2. no	1. yes	0. i want to become pregnant	7	2
512	17. PLN	7	4. Karaoke	2. No	29	7	3. Divorced	24	0	24	2	2	2	2	2	2	2	2	2	1	20	1. husband	3	1	2	12	1. private clinic	2	1. yes	2	10	4. never use	4. never use	1	1	1	1. yes	1. alway	1. alway	2		0		2. no	2. no	1. yes	1. he didn't have a STD/HIV	3	2
2343	1. PNP	160	4. Karaoke	2. No	19	5	0. Never	2	0	2	2	2	2	2	2	2	2	2	2	1	0							0					0. never had sex	0														96	2
2288	1. PNP	307	4. Karaoke	2. No	31	7	1. Married	120	0	60	2	2	2	2	2	1	2	2	2	2	21	1. husband	0	0	0			0					4. never use	2								0		2. no	2. no	0. no had sex		5	2
2210	1. PNP	133	4. Karaoke	2. No	30	9	3. Divorced	120	0	7	2	2	2	2	2	2	2	2	2	1	16	2. boyfriend	1	2	1	1	1. private clinic	1	1. yes	5	12	4. never use	0. never had sex	1	0	0	1. yes	0. never had sex	0. never had sex	2		0		2. no	2. no	2. no		3	2
1622	6. SRP	63	4. Karaoke	2. No	24	6	1. Married	6	2	2	2	2	1	2	2	1	2	2	2	2	19	1. husband	0	2	2	2	4. NGO clinic	0					4. never use	2								2		2. no	2. no	2. no		5	2
686	7. KHK	13	4. Karaoke	2. No	19	6	0. Never	12	0	12	2	1	2	2	2	2	2	2	2	2	0							0					0. never had sex	0														96	2
2092	8. PSN	1	4. Karaoke	2. No	23	7	0. Never	24	2	12	2	2	2	2	2	1	2	2	2	2	0							0					0. never had sex	0														96	1
1561	6. SRP	65	4. Karaoke	2. No	26	3	1. Married	1	2	1	2	2	2	2	2	1	2	2	2	2	16	1. husband	3	2	1	4	1. private clinic	0					4. never use	0														4	2
68	11. KTH	11	4. Karaoke	2. No	33	0	3. Divorced	48	0	48	2	2	2	2	2	2	2	2	2	1	27	1. husband	0	0	0			1	1. yes	0	0	0. never had sex	0. never had sex	0														7	2
1825	5. BMC	11	4. Karaoke	2. No	31	7	4. Living with partner	66	1	66	2	2	2	1	2	2	2	2	2	2	18	1. husband	3	1	3	24	5. pharmacie	3	1. yes	5	10	3. sometime	4. never use	2								0		2. no	2. no	1. yes	1. he didn't have a STD/HIV	7	1
1919	2. KPC	8	4. Karaoke	2. No	30	3	1. Married	120	0	24	2	2	2	2	2	2	2	2	1	2	21	2. boyfriend	0	2	0			0					3. sometime	2								2		2. no	2. no	2. no		7	2
3150	4. BTB	64	2. Freelance	2. No	24	5	3. Divorced	288	0	36	2	2	2	2	2	2	2	2	2	1	16	1. husband	0	0	0			5	1. yes	20	60	4. never use	0. never had sex	1	2	1	1. yes	1. alway	1. alway	2		0		2. no	2. no	1. yes	5. be faithfull	9	2
1463	6. SRP	84	5. Beergarden	2. No	23	6	1. Married	12	0	1	2	2	2	2	2	2	2	2	2	1	16	1. husband	0	1	0			0					4. never use	2								0		2. no	2. no	2. no		3	2
943	10. KDL	15	4. Karaoke	2. No	21	5	0. Never	3	1	2	2	2	2	2	2	2	2	2	1	2	0							1	2. no				0. never had sex	0														96	1
2345	1. PNP	160	4. Karaoke	2. No	28	4	0. Never	2	0	2	2	2	2	2	2	2	2	2	1	2	0							0					0. never had sex	0														96	2
147	9. PST	3	5. Beergarden	2. No	22	6	0. Never	1	0	1	2	2	2	2	2	2	2	2	2	1	18	4. abuse	0	0	0			1	1. yes	0	0	0. never had sex	0. never had sex	0														96	2
3279	2. KPC	58	1. Formerbrothel	2. No	30	0	0. Never	4	1	4	2	2	1	1	2	2	2	2	2	2	16	3. client	0	0	0			1	1. yes	2	6	4. never use	0. never had sex	1	3	0	1. yes	1. alway	1. alway	1	1. alway	2		2. no	2. no	1. yes	5. be faithfull	3	1
1327	6. SRP	120	4. Karaoke	2. No	28	9	3. Divorced	180	0	1	2	2	2	2	2	2	2	2	2	1	28	1. husband	0	0	0			0					0. never had sex	2								0		0. no sexual	0. no had sex	0. no had sex		96	1
1782	4. BTB	35	4. Karaoke	2. No	24	12	3. Divorced	24	1	24	2	2	2	1	2	2	2	2	2	2	21	1. husband	2	0	2	2	1. private clinic	3	1. yes	2	7	3. sometime	3. sometime	2								1	4. never use	2. no	2. no	1. yes		7	2
1089	13. TKO	5	4. Karaoke	2. No	27	8	0. Never	36	0	36	2	2	2	2	2	2	2	2	1	2	20	2. boyfriend	1	0	1	24	1. private clinic	1	1. yes	2	4	4. never use	0. never had sex	1	1	0	1. yes	1. alway	1. alway	1	1. alway	0		2. no	2. no	2. no		7	2
38	11. KTH	8	4. Karaoke	2. No	25	2	0. Never	300	0	1	2	2	2	1	2	2	2	2	2	2	23	2. boyfriend	0	0	0			1	1. yes	1	3	1. alway	0. never had sex	0														7	2
958	14. KSP	5	4. Karaoke	2. No	24	5	3. Divorced	60	0	5	2	2	2	2	2	2	2	2	2	1	18	1. husband	4	3	3	24	1. private clinic	1	1. yes	2	6	4. never use	0. never had sex	2								0		2. no	2. no	1. yes	5. be faithfull	7	1
1676	6. SRP	6	4. Karaoke	2. No	31	5	1. Married	2	0	2	2	2	2	2	2	2	2	2	2	1	25	1. husband	0	2	0			0					4. never use	2								2		2. no	2. no	2. no		5	2
704	7. KHK	8	4. Karaoke	2. No	30	2	3. Divorced	7	0	6	2	2	2	2	2	2	2	2	1	2	19	1. husband	0	1	0			1	1. yes	0	0	0. never had sex	0. never had sex	2								0		0. no sexual	0. no had sex	0. no had sex		96	2
3557	1. PNP	19	2. Freelance	2. No	30	3	1. Married	50	0	18	2	2	2	2	2	2	2	2	2	1	21	2. boyfriend	2	3	2	5	1. private clinic	0					4. never use	1	5	1	1. yes	1. alway	1. alway	1	1. alway	0		2. no	2. no	2. no		3	2
3558	1. PNP	19	2. Freelance	2. No	40	3	3. Divorced	360	0	24	2	2	2	2	2	2	2	2	2	1	14	2. boyfriend	2	2	1	12	1. private clinic	2	1. yes	4	2	1. alway	0. never had sex	1	3	2	1. yes	1. alway	1. alway	1	1. alway	0		2. no	2. no	2. no		3	2
2357	1. PNP	75	4. Karaoke	2. No	25	4	0. Never	13	1	8	2	2	2	2	2	2	2	2	2	1	0							0					0. never had sex	0														96	1
3511	1. PNP	25	4. Karaoke	2. No	23	9	3. Divorced	84	0	24	2	2	2	1	2	2	2	2	2	2	17	1. husband	0	1	0			0					0. never had sex	1	2	1	1. yes	1. alway	1. alway	2		0		2. no	2. no	2. no		3	2
3409	8. PSN	35	4. Karaoke	2. No	18	5	0. Never	36	0	24	2	2	2	2	2	2	2	2	2	1	16	3. client	1	0	1		5. pharmacie	1	1. yes	6	18	3. sometime	0. never had sex	1	2	1	1. yes	1. alway	1. alway	2		2		2. no	2. no	1. yes	5. be faithfull	8	2
1477	6. SRP	41	4. Karaoke	2. No	32	0	3. Divorced	1	1	1	2	2	2	2	2	2	2	2	1	2	27	1. husband	0	0	0			1	1. yes	2	0	1. alway	1. alway	1	4	2	1. yes	1. alway	1. alway	1	1. alway	2		2. no	2. no	2. no		7	2
960	14. KSP	5	4. Karaoke	2. No	18	4	3. Divorced	12	0	12	2	2	2	2	2	2	2	2	2	1	18	1. husband	0	0	0			3	1. yes	6	10	3. sometime	0. never had sex	1	6	1	1. yes	3. sometime	3. sometime	1	3. sometime	0		2. no	2. no	1. yes	5. be faithfull	0	2
350	18. RTK	17	4. Karaoke	2. No	43	0	3. Divorced	3	2	3	2	1	2	2	2	2	2	2	2	2	17	1. husband	0	2	0			0	2. no				0. never had sex	2								0		2. no	2. no	0. no had sex		96	2
3145	4. BTB	89	2. Freelance	2. No	27	7	1. Married	324	0	12	2	2	2	1	2	2	2	2	2	2	24	1. husband	2	1	1	7	5. pharmacie	0					3. sometime	1	0	0	1. yes	0. never had sex	0. never had sex	2		0		2. no	2. no	2. no		3	2
636	7. KHK	5	4. Karaoke	2. No	20	7	0. Never	5	1	5	2	2	2	2	2	2	2	2	2	1	18	2. boyfriend	0	0	0			14	1. yes	6	18	4. never use	0. never had sex	1	1	0	1. yes	1. alway	1. alway	2		0		2. no	2. no	1. yes	5. be faithfull	7	2
2317	1. PNP	345	4. Karaoke	2. No	27	8	3. Divorced	3	1	3	2	2	2	2	2	2	2	2	2	1	18	1. husband	0	2	0			1	1. yes	3	6	1. alway	4. never use	0														7	1
1685	6. SRP	6	4. Karaoke	2. No	23	7	0. Never	3	0	3	2	2	2	2	2	2	2	2	2	1	19	2. boyfriend	0	0	0			1	1. yes	1	3	1. alway	0. never had sex	1	2	0	1. yes	1. alway	1. alway	2		2		2. no	2. no	2. no		6	2
1589	6. SRP	37	5. Beergarden	2. No	18	4	3. Divorced	1	2	1	2	2	2	2	2	2	2	2	2	1	16	1. husband	0	1	0			0					0. never had sex	2								2		2. no	2. no	0. no had sex		96	1
2120	1. PNP	566	5. Beergarden	2. No	34	8	3. Divorced	216	0	24	2	2	2	2	2	1	2	2	1	1	17	1. husband	2	2	0			1	1. yes	1	1	1. alway	1. alway	0														96	1
1041	14. KSP	7	4. Karaoke	2. No	20	3	3. Divorced	13	0	13	2	2	2	2	2	2	2	2	2	1	17	1. husband	0	0	0			1	1. yes	1	3	3. sometime	0. never had sex	1	3	0	1. yes	3. sometime	3. sometime	1	4. never use	0		2. no	2. no	1. yes	5. be faithfull	6	2
2354	1. PNP	75	4. Karaoke	2. No	26	8	3. Divorced	1	0	1	2	2	2	2	2	2	2	2	2	1	20	2. boyfriend	0	1	0			0					0. never had sex	2								0		2. no	2. no	0. no had sex		96	2
11	11. KTH	29	4. Karaoke	2. No	31	6	3. Divorced	5	2	5	2	2	2	2	1	2	2	2	1	2	15	3. client	0	0	0			3	1. yes	10	35	4. never use	0. never had sex	1	0	0	1. yes	0. never had sex	2. frequent	2		0		2. no	2. no	1. yes	5. be faithfull	3	2
366	18. RTK	14	4. Karaoke	2. No	32	3	3. Divorced	1	1	1	2	2	2	2	2	1	2	2	2	2	18	1. husband	5	3	2	6	3. health center/hospital	4	1. yes	4	12	4. never use	0. never had sex	1	2	1	1. yes	1. alway	1. alway	2		0		2. no	2. no	1. yes	5. be faithfull	3	1
274	15. OMC	4	4. Karaoke	2. No	19	0	3. Divorced	1	1	1	2	2	2	2	2	1	2	2	2	2	17	1. husband	0	1				0					0. never had sex	1	1	0	1. yes	0. never had sex	1. alway	2	2. frequent			2. no	2. no	2. no		4	1
2098	8. PSN	1	4. Karaoke	2. No	23	9	1. Married	18	0	12	2	2	2	2	2	2	2	2	2	1	21	1. husband	1	1	0			0					4. never use	2								2		2. no	2. no	2. no		96	2
3293	2. KPC	26	4. Karaoke	2. No	32	3	3. Divorced	240	1	240	2	2	2	2	2	2	2	2	2	1	23	1. husband	0	1	0			1	2. no				4. never use	2								2		2. no	2. no	2. no		6	2
867	10. KDL	9	4. Karaoke	2. No	28	9	3. Divorced	336	0	6	2	2	2	2	2	2	2	2	1	2	19	1. husband	0	3	0			1	1. yes	2	2	2. frequent	0. never had sex	2								1	4. never use	2. no	2. no	1. yes	1. he didn't have a STD/HIV	10	2
711	7. KHK	8	4. Karaoke	2. No	21	0	0. Never	6	2	6	2	2	2	2	2	2	2	2	1	2	19	2. boyfriend	3	0	3	2	5. pharmacie	3	1. yes	7	25	2. frequent	0. never had sex	1	3	1	2. no	4. never use	2. frequent	1	2. frequent	1	2. frequent	2. no	1. yes	1. yes	5. be faithfull	0	2
1862	5. BMC	25	4. Karaoke	2. No	33	6	3. Divorced	1	0	1	2	2	1	2	2	2	2	2	2	2	25	1. husband	4	0	4	4	5. pharmacie	3	1. yes	2	5	4. never use	0. never had sex	1	4	1	1. yes	3. sometime	3. sometime	2		1	4. never use	2. no	2. no	1. yes	1. he didn't have a STD/HIV	10	2
246	15. OMC	3	4. Karaoke	2. No	26	3	0. Never	1	1	1	2	2	2	2	2	2	2	2	2	1	19	2. boyfriend	1	0	1	4	1. private clinic	2	1. yes	9	3	3. sometime	3. sometime	0	0	0	2. no	0. never had sex	0. never had sex	2		0		2. no	2. no	0. no had sex		0	1
2378	1. PNP	160	4. Karaoke	2. No	19	3	0. Never	48	0	36	2	2	2	2	2	2	2	2	2	1	0							1	2. no				0. never had sex	0														96	2
3469	1. PNP	2	2. Freelance	2. No	33	0	1. Married	120	0	60	2	1	2	2	2	2	2	2	2	2	18	1. husband	1	1	0			0					3. sometime	1	0	0	1. yes	1. alway	1. alway	2		0		2. no	2. no	2. no		0	2
2155	1. PNP	479	4. Karaoke	2. No	22	9	1. Married	264	0	24	2	2	2	2	2	2	2	2	2	1	18	1. husband	1	2	0			0					4. never use	0														7	2
240	15. OMC	3	4. Karaoke	2. No	31	0	3. Divorced	1	1	1	2	2	2	2	2	2	2	2	2	1	21	1. husband	0	2	0			0					0. never had sex	2								0		0. no sexual	0. no had sex	0. no had sex		96	1
3331	2. KPC	35	4. Karaoke	2. No	23	3	3. Divorced	5	0	5	2	2	2	2	2	2	2	2	1	2	17	1. husband	0	1	0			1	2. no				0. never had sex	1	1	1	1. yes	1. alway	1. alway	2		2		2. no	2. no	2. no		4	1
1222	12. KCN	1	5. Beergarden	2. No	28	0	4. Living with partner	96	0	96	2	2	2	2	2	2	2	2	2	1	18	1. husband	2	1	1	24	1. private clinic	6	1. yes	7	25	1. alway	4. never use	2								0		2. no	2. no	2. no		2	2
3241	5. BMC	40	4. Karaoke	2. No	20	3	2. Married not living together	1	1	1	2	2	2	2	2	2	2	2	1	2	18	1. husband	0	0	0			0					4. never use	2								0		2. no	2. no	0. no had sex		96	1
237	15. OMC	2	4. Karaoke	2. No	25	9	2. Married not living together	10	1	1	2	2	2	2	2	2	2	2	2	1	18	1. husband	1	1	0			0					4. never use	2								2		2. no	2. no	0. no had sex		5	2
1010	14. KSP	13	4. Karaoke	2. No	30	3	1. Married	24	0	24	2	2	2	2	2	2	2	2	2	1	18	1. husband	2	2	0			1	1. yes	2	4	3. sometime	1. alway	1	3	1	1. yes	3. sometime	3. sometime	1	4. never use	0		2. no	2. no	1. yes	5. be faithfull	0	2
1282	6. SRP	146	5. Beergarden	2. No	29	0	3. Divorced	84	0	3	2	2	2	2	2	2	2	2	2	1	19	1. husband	0	3	0			1	1. yes	3	8	2. frequent	0. never had sex	2								0		2. no	1. yes	1. yes	1. he didn't have a STD/HIV	7	1
1577	6. SRP	39	5. Beergarden	2. No	36	3	3. Divorced	432	0	6	2	2	2	2	2	2	2	2	2	1	15	1. husband	2	2	0			0					4. never use	2								0		2. no	2. no	0. no had sex		7	2
488	17. PLN	11	4. Karaoke	2. No	25	5	3. Divorced	6	0	6	2	2	2	2	2	2	2	2	2	1	17	1. husband	2	2	2	5	1. private clinic	2	2. no				4. never use	1	3	1	1. yes	1. alway	1. alway	1	1. alway	0		2. no	2. no	2. no		10	1
2153	1. PNP	479	5. Beergarden	2. No	32	6	1. Married	36	0	36	2	2	2	2	2	2	2	2	2	1	18	1. husband	3	3	0			2	1. yes	3	5	1. alway	4. never use	1	1	1	1. yes	1. alway	1. alway	1	1. alway	1	1. alway	2. no	2. no	2. no		5	2
1378	6. SRP	117	4. Karaoke	2. No	22	9	0. Never	4	1	4	2	2	2	2	2	2	2	2	2	1	21	2. boyfriend	0	0	0			3	1. yes	3	10	1. alway	0. never had sex	1	1	1	1. yes	1. alway	1. alway	2		0		2. no	2. no	2. no		5	2
3584	1. PNP	10	2. Freelance	2. No	35	2	1. Married	60	0	60	2	2	2	1	2	2	2	2	2	2	19	1. husband	3	3	0			0					1. alway	1	5	3	1. yes	1. alway	1. alway	1	1. alway	0		2. no	2. no	2. no		3	2
2164	1. PNP	392	1. Formerbrothel	2. No	22	7	0. Never	2	0	2	2	2	2	2	2	1	2	2	2	2	19	2. boyfriend	0	0	0			3	1. yes	3	7	1. alway	0. never had sex	1	1	0	1. yes	1. alway	1. alway	2		0		1. yes	1. yes	0. no had sex		97	2
1937	2. KPC	2	4. Karaoke	2. No	31	3	0. Never	36	1	36	2	2	2	2	2	2	2	2	2	1	0							0					0. never had sex	2								0		2. no	2. no	2. no		96	2
1844	5. BMC	4	4. Karaoke	2. No	31	3	1. Married	1	1	1	2	2	2	2	2	2	2	2	2	1	20	1. husband	1	2	1	5	1. private clinic	0					4. never use	2								0		2. no	2. no	0. no had sex		96	1
433	17. PLN	2	1. Formerbrothel	2. No	30	0	3. Divorced	25	0	25	2	2	2	2	2	2	2	2	2	1	15	5. other	1	1	2	1	5. pharmacie	0					4. never use	1	5	2	1. yes	1. alway	1. alway	2		0		2. no	2. no	2. no		0	2
345	18. RTK	17	4. Karaoke	2. No	42	0	3. Divorced	2	2	2	2	2	2	2	2	2	2	2	2	1	19	1. husband	0	2	0			0					0. never had sex	1	10	2	1. yes	1. alway	1. alway	2		0		2. no	2. no	0. no had sex		4	1
3434	1. PNP	4	2. Freelance	2. No	27	0	2. Married not living together	324	0	36	2	2	2	2	2	2	2	1	2	2	15	2. boyfriend	0	3	1			4	1. yes	6	20	3. sometime	4. never use	1	4	1	1. yes	1. alway	1. alway	2		2		2. no	2. no	2. no		5	2
1023	14. KSP	2	4. Karaoke	2. No	21	0	0. Never	12	0	12	2	2	2	2	2	2	2	2	2	1	0							1	2. no				0. never had sex	0														96	1
1550	6. SRP	65	4. Karaoke	2. No	18	10	0. Never	216	0	6	2	2	2	2	1	2	2	2	2	2	17	2. boyfriend	0	0	0			3	1. yes	2	3	3. sometime	0. never had sex	2								2		2. no	2. no	1. yes	5. be faithfull	10	2
3277	2. KPC	57	1. Formerbrothel	2. No	24	0	0. Never	36	0	12	2	2	2	2	2	2	2	2	2	1	20	2. boyfriend	2	0	2	5	1. private clinic	2	1. yes	3	9	4. never use	0. never had sex	1	2	3	1. yes	1. alway	1. alway	1	1. alway	0		2. no	2. no	2. no		3	2
2246	1. PNP	44	4. Karaoke	2. No	34	7	3. Divorced	36	0	36											17	1. husband	0	2	0			1	1. yes	4	10	4. never use	0. never had sex	0														4	2
3280	2. KPC	58	1. Formerbrothel	2. No	26	2	0. Never	36	1	36	2	2	2	2	2	2	2	2	1	2	20	2. boyfriend	0	0	0			0					0. never had sex	2								2		2. no	2. no	2. no		2	2
193	9. PST	6	2. Freelance	2. No	18	3	0. Never	1	0	1	2	2	2	1	2	2	2	2	2	2	17	2. boyfriend	0	0	0			2	1. yes	2	5	3. sometime	0. never had sex	1	5	2	1. yes	1. alway	1. alway	2		2		2. no	2. no	1. yes	3. he force me not use condom	96	1
1393	6. SRP	115	4. Karaoke	2. No	18	7	0. Never	216	0	12	2	2	2	2	2	2	2	2	2	1	0							2	2. no				0. never had sex	0														96	1
304	15. OMC	6	4. Karaoke	2. No	39	4	3. Divorced	48	0	48	2	2	2	1	2	2	2	2	2	2	24	1. husband	0					1	1. yes	4	12	2. frequent	0. never had sex	2								0		2. no	1. yes	1. yes		5	2
1503	6. SRP	13	5. Beergarden	2. No	21	8	3. Divorced	252	2	24	2	2	2	1	2	2	2	2	2	2	19	1. husband	0	0	0			1	1. yes	2	6	4. never use	0. never had sex	2								0		2. no	2. no	0. no had sex		6	2
520	17. PLN	7	4. Karaoke	2. No	27	5	1. Married	1	1	1	2	2	2	2	2	2	2	2	2	1	17	1. husband	0	0	0			1	1. yes	10	20	4. never use	4. never use	1	1	1	1. yes	1. alway	1. alway	2		0		2. no	2. no	1. yes	5. be faithfull	6	1
1139	13. TKO	1	4. Karaoke	2. No	19	9	0. Never	228	0	12	2	2	2	2	2	2	2	2	1	2	0							1	2. no				0. never had sex	0														96	2
1780	4. BTB	35	4. Karaoke	2. No	27	7	3. Divorced	40	1	3	2	2	2	1	1	2	2	2	2	2	23	1. husband	0	0	0			1	1. yes	2	6	2. frequent	2. frequent	2								1	2. frequent	2. no	2. no	1. yes	5. be faithfull	7	2
1559	6. SRP	65	4. Karaoke	2. No	28	3	3. Divorced	336	0	6	2	2	2	2	2	2	2	2	2	1	19	1. husband	1	2	1	4	5. pharmacie	1	1. yes	2	6	3. sometime	0. never had sex	2								0		2. no	2. no	1. yes	2. he persuaded me not use condom	7	2
535	3. PVG	4	4. Karaoke	2. No	27	3	3. Divorced	18	1	18	2	2	2	2	2	2	2	2	1	2	23	1. husband	0	1	0			0					0. never had sex	1	0	0	2. no	0. never had sex	0. never had sex	2		1	4. never use	2. no	2. no	2. no		10	2
261	15. OMC	2	4. Karaoke	2. No	30	2	3. Divorced	2	1	2	2	1	2	2	2	2	2	2	2	2	17	1. husband	2	2	2	1	5. pharmacie	2	1. yes	3	5	4. never use	0. never had sex	1	2	0	1. yes	1. alway	1. alway	2		0		2. no	2. no	1. yes	5. be faithfull	10	1
1448	6. SRP	146	4. Karaoke	2. No	24	1	3. Divorced	288	0	1	2	1	2	2	2	2	2	2	2	2	17	2. boyfriend	3	1	2	12	5. pharmacie	1	1. yes	2	5	4. never use	0. never had sex	1	1	1	1. yes	1. alway	1. alway	2		0		2. no	2. no	1. yes	5. be faithfull	7	1
333	18. RTK	1	1. Formerbrothel	2. No	23	4	3. Divorced	1	2	1	2	2	2	1	2	2	2	2	2	2	18	1. husband	1	1	1	1	1. private clinic	0	2. no				0. never had sex	1	14	2	1. yes	1. alway	1. alway	2		1	1. alway	2. no	2. no	2. no		3	2
2478	1. PNP	218	4. Karaoke	2. No	24	7	1. Married	72	1	12	2	1	2	2	2	2	2	2	2	2	18	1. husband	0	2	0			0					1. alway	2								0		2. no	2. no	0. no had sex		3	2
1194	12. KCN	3	4. Karaoke	2. No	36	1	3. Divorced	1	1	1	2	2	2	2	2	2	2	2	2	1	15	1. husband	0	3	0			2	1. yes	4	12	4. never use	0. never had sex	2								1	1. alway	2. no	2. no	1. yes	5. be faithfull	3	1
1715	4. BTB	5	5. Beergarden	2. No	20	4	0. Never	240	0	1	2	2	2	2	2	1	2	2	2	2	17	2. boyfriend	0	0	0			1	1. yes	4	12	4. never use	0. never had sex	2								0		2. no	2. no	0. no had sex		3	1
2268	1. PNP	44	4. Karaoke	2. No	20	5	3. Divorced	3	0	1	2	2	2	2	2	2	2	2	1	2	18	1. husband	0	0	0			0					0. never had sex	2								0		2. no	2. no	2. no		7	2
2132	1. PNP	537	4. Karaoke	2. No	18	8	0. Never	8	1	8	2	2	2	2	2	2	2	2	2	1	0							0					0. never had sex	0														96	2
1238	12. KCN	11	4. Karaoke	2. No	25	5	3. Divorced	9	1	6	2	2	2	2	2	2	2	2	2	1	22	1. husband	1	1	1	1	1. private clinic	2	1. yes	2	5	1. alway	0. never had sex	1	2	0	1. yes	1. alway	1. alway	2		1	1. alway	2. no	2. no	2. no		7	1
2401	1. PNP	305	4. Karaoke	2. No	24	3	1. Married	50	0	17	2	2	2	2	1	2	2	2	2	2	20	1. husband	0	0	0			0					4. never use	2								0		2. no	2. no	0. no had sex		4	2
3008	6. SRP		4. Karaoke	2. No	29	0	4. Living with partner	348	0	36	2	2	2	1	2	2	2	2	2	2	23	2. boyfriend	0	0	0			1	1. yes	4	12	4. never use	4. never use	2								2		2. no	2. no	1. yes	5. be faithfull	3	2
210	9. PST	8	3. beer girl	2. No	20	9	0. Never	24	0	24	2	2	1	2	2	2	2	2	2	2	0							1	2. no				0. never had sex	0														96	1
1632	6. SRP	63	4. Karaoke	2. No	26	7	0. Never	12	0	5	2	2	2	2	2	2	2	2	2	1	24	2. boyfriend	1	0	1	3	5. pharmacie	2	1. yes	5	15	4. never use	0. never had sex	2								2		2. no	2. no	2. no		5	2
445	17. PLN	1	5. Beergarden	2. No	18	6	0. Never	24	1	24	2	2	2	2	2	2	2	2	2	1	18	2. boyfriend	0	0	0			1	1. yes	1	1	4. never use	4. never use	0														90	2
1967	2. KPC	15	4. Karaoke	2. No	28	3	3. Divorced	9	1	7	2	2	2	2	2	2	2	2	1	2	25	1. husband	0	1	0			0					0. never had sex	2								0		0. no sexual	0. no had sex	0. no had sex		96	2
1742	4. BTB	28	4. Karaoke	2. No	20	6	1. Married	240	0	5	2	2	2	1	2	2	2	2	2	2	17	2. boyfriend	0	0	0			0					3. sometime	2								2		2. no	2. no	2. no		7	2
1245	12. KCN	11	4. Karaoke	2. No	30	6	3. Divorced	12	0	12	2	2	2	1	2	2	2	2	2	2	20	1. husband	1	0	1	5	1. private clinic	1	1. yes	3	7	4. never use	4. never use	1	2	1	1. yes	1. alway	1. alway	2		0		2. no	2. no	1. yes		4	1
702	7. KHK	8	4. Karaoke	2. No	23	9	0. Never	23	0	23	2	2	2	1	2	2	2	2	2	2	19	3. client	0	0	0			0					0. never had sex	1	2	2	1. yes	1. alway	1. alway	1	1. alway	1	4. never use	2. no	2. no	1. yes	5. be faithfull	15	2
2046	8. PSN	52	4. Karaoke	2. No	29	3	3. Divorced	9	1	9	2	2	2	2	2	2	2	2	2	1	17	1. husband	0	0	0			0					0. never had sex	2								0		0. no sexual	0. no had sex	0. no had sex		96	2
2265	1. PNP	44	4. Karaoke	2. No	27	10	0. Never	60	0	24	2	2	2	2	2	2	2	2	2	1	20	2. boyfriend	1	0	1	12	1. private clinic	1	1. yes	3	10	4. never use	0. never had sex	0														3	2
1804	5. BMC	11	4. Karaoke	2. No	31	10	1. Married	28	1	48	2	2	2	1	2	2	2	2	2	2	16	1. husband	0	2	0			0					4. never use	0														9	2
998	14. KSP	7	4. Karaoke	2. No	28	6	3. Divorced	1	1	1	2	2	2	2	2	2	2	2	1	2	17	1. husband	0	2	0			0					0. never had sex	2								0		2. no	2. no	2. no		96	1
3393	8. PSN	35	4. Karaoke	2. No	25	7	1. Married	18	0	1	2	2	2	2	2	2	2	2	2	1	22	1. husband	1	1	0			0					4. never use	2								2		2. no	2. no	2. no		6	1
1758	4. BTB	28	4. Karaoke	2. No	25	6	0. Never	312	0	72	2	2	2	2	2	2	2	2	2	1	18	2. boyfriend	4	0	4	18	5. pharmacie	1	1. yes	7	21	4. never use	0. never had sex	2								0		2. no	2. no	0. no had sex		5	1
2451	1. PNP	276	4. Karaoke	2. No	24	5	3. Divorced	24	0	12	2	2	2	2	2	2	2	2	2	1	21	1. husband	0	1	0			1	1. yes	4	7	4. never use	0. never had sex	1	3	1	1. yes	1. alway	1. alway	2		0		2. no	2. no	2. no		7	2
1417	6. SRP	89	5. Beergarden	2. No	18	2	0. Never	216	0	1	2	2	2	2	2	2	2	2	2	1	0							0					0. never had sex	0														96	1
1281	6. SRP	146	3. beer girl	2. No	22	3	0. Never	48	0	2	2	2	1	2	2	2	2	2	2	2	18	2. boyfriend	1	0	1	24	1. private clinic	1	1. yes	1	3	3. sometime	0. never had sex	1	0	0	2. no	4. never use	4. never use	2		0		2. no	2. no	1. yes		4	2
2389	1. PNP	305	4. Karaoke	2. No	29	5	3. Divorced	84	0	48	2	2	2	2	2	2	2	2	2	1	18	1. husband	2	2	1	60	5. pharmacie	1	1. yes	8	20	4. never use	0. never had sex	2								2		2. no	2. no	1. yes	1. he didn't have a STD/HIV	3	2
3072	6. SRP	2	2. Freelance	2. No	36	1	1. Married	48	0	48	2	2	2	2	2	2	2	2	2	1	25	1. husband	0	0	0			0					4. never use	1	2	1	1. yes	1. alway	1. alway	2		2		2. no	2. no	2. no		5	2
2446	1. PNP	276	4. Karaoke	2. No	23	12	3. Divorced	60	0	6	2	2	2	2	2	2	2	2	2	1	17	1. husband	0	1	0			1	1. yes	2	6	1. alway	0. never had sex	1	1	1	1. yes	1. alway	1. alway	2		0		2. no	2. no	2. no		15	2
2197	1. PNP	15	5. Beergarden	2. No	20	2	0. Never	48	0	4	2	2	2	2	2	2	2	2	1	2	18	2. boyfriend	0	0	0			1	1. yes	1	3	1. alway	1. alway	2								0		2. no	2. no	0. no had sex		3	2
485	17. PLN	11	4. Karaoke	2. No	28	5	3. Divorced	6	0	6	2	2	2	2	2	2	2	2	2	1	18	1. husband	3	3	0			0					0. never had sex	2								0		0. no sexual	0. no had sex	0. no had sex		96	2
3522	1. PNP	16	2. Freelance	2. No	24	2	1. Married	120	1	24	2	2	2	1	2	2	2	2	2	2	22	2. boyfriend	2	2	1	4	3. health center/hospital	15	1. yes	5	10	1. alway	4. never use	1	2	0	1. yes	1. alway	1. alway	2		2		2. no	2. no	2. no		7	2
2546	7. KHK	3	4. Karaoke	2. No	19	0	3. Divorced	3	2	3	2	2	2	2	2	2	2	2	1	2	17	2. boyfriend	2	1	1	2	1. private clinic	3	1. yes	2	6	4. never use	0. never had sex	1	2	2	2. no	4. never use	4. never use	1	4. never use	0		2. no	2. no	1. yes		5	1
1729	4. BTB	5	5. Beergarden	2. No	24	11	3. Divorced	288	0	36	2	2	2	2	2	2	2	2	2	1	17	1. husband	0	0	0			1	1. yes	4	8	4. never use	0. never had sex	2								0		2. no	2. no	1. yes	5. be faithfull	96	2
759	16. PVH	5	4. Karaoke	2. No	23	0	2. Married not living together	276	0	1	2	2	2	2	2	2	2	2	2	1	22	1. husband	0	0	0			0					4. never use	2								0		2. no	2. no	2. no		4	1
2463	1. PNP	276	4. Karaoke	2. No	28	12	3. Divorced	13	0	6	2	2	2	2	2	2	2	2	1	2	20	1. husband	0	1	0			0					0. never had sex	1	5	1	1. yes	1. alway	1. alway	1	1. alway	0		2. no	1. yes	2. no		12	2
2323	1. PNP	345	4. Karaoke	2. No	26	9	1. Married	60	0	24	2	2	2	2	2	1	2	2	2	2	24	1. husband	0	0	0			0					2. frequent	1	2	0	1. yes	1. alway	1. alway	2		0		2. no	2. no	2. no		5	2
2031	8. PSN	1	4. Karaoke	2. No	23	5	4. Living with partner	276	0	12	2	1	2	2	2	2	2	2	2	2	17	1. husband	2	0	2	3	4. NGO clinic	5	1. yes	5	5	4. never use	3. sometime	1	1	0	2. no	1. alway	1. alway	2		2		2. no	2. no	2. no		96	1
53	11. KTH	10	4. Karaoke	2. No	21	5	3. Divorced	72	1	36	2	2	2	1	2	2	2	2	2	2	17	1. husband	2	0	2	8	5. pharmacie	1	1. yes	6	20	4. never use	0. never had sex	1	0	0		0. never had sex	0. never had sex	2		1	4. never use	2. no	2. no	1. yes	0. i want to become pregnant	7	2
1777	4. BTB	35	4. Karaoke	2. No	28	11	3. Divorced	336	0	36	2	2	2	1	2	2	2	2	2	2	19	1. husband	2	1	3	26	1. private clinic	1	1. yes	2	6	4. never use	0. never had sex	2								0		2. no	2. no	2. no		4	2
1665	6. SRP	6	4. Karaoke	2. No	20	5	0. Never	3	0	3	2	2	2	2	2	2	2	2	2	1	19	3. client	0	0	0			1	1. yes	3	8	4. never use	0. never had sex	1	2	0	1. yes	1. alway	1. alway	1	1. alway	2		2. no	2. no	2. no		4	2
1982	2. KPC	41	3. beer girl	2. No	20	8	0. Never	3	1	3	2	2	2	2	2	2	2	2	2	1	17	2. boyfriend	0	0	0			0					0. never had sex	0														7	1
1533	6. SRP	65	4. Karaoke	2. No	25	5	3. Divorced	60	2	10	2	2	2	2	2	2	2	2	2	1	18	1. husband	0	0	0			5	2. no				0. never had sex	2								0		2. no	2. no	0. no had sex		96	1
3217	5. BMC	33	4. Karaoke	2. No	28	3	4. Living with partner	128	0	2	2	2	2	2	2	2	2	2	2	1	18	3. client	0	0	0			1	1. yes	1	1	4. never use	0. never had sex	1	1	1	2. no	4. never use	4. never use	2		0		2. no	2. no	1. yes	5. be faithfull	0	2
554	3. PVG	1	4. Karaoke	2. No	28	5	2. Married not living together	336	0	1	2	2	2	1	2	2	2	2	2	2	24	1. husband	0	2	0			0					4. never use	0														97	1
1953	2. KPC	6	4. Karaoke	2. No	23	9	3. Divorced	24	0	24	2	2	2	2	2	2	2	2	2	1	20	1. husband	0	0	0			1	1. yes	1	3	4. never use	4. never use	2								1	0. never had sex	2. no	2. no	1. yes	1. he didn't have a STD/HIV	5	2
353	18. RTK	17	5. Beergarden	2. No	32	5	3. Divorced	4	2	4	2	2	2	2	2	2	2	2	2	1	17	1. husband	0	2	0			1	1. yes	20	50	4. never use	4. never use	2								0		2. no	1. yes	1. yes	5. be faithfull	3	2
3021	6. SRP		4. Karaoke	2. No	26	7	3. Divorced	120	0	36	2	2	2	2	2	2	2	2	2	1	19	1. husband	0	1	0			5	1. yes	3	10	1. alway	0. never had sex	1	1	1	1. yes	1. alway	1. alway	2		0		2. no	1. yes	2. no		2	1
3076	6. SRP	2	2. Freelance	2. No	30	6	1. Married	36	0	16	2	2	2	2	2	2	2	2	2	1	19	1. husband	2	1	1	12	5. pharmacie	0					4. never use	1	1	0	1. yes	1. alway	1. alway	2		0		2. no	2. no	2. no		5	2
531	3. PVG	4	4. Karaoke	2. No	35	3	3. Divorced	420	0	12	2	2	2	2	2	2	2	2	2	1	18	1. husband	2	2	0			0					0. never had sex	0														7	2
60	11. KTH	11	4. Karaoke	2. No	31	2	2. Married not living together	36	1	2	2	2	2	2	2	1	2	2	2	2	17	1. husband	0	0	0			0					4. never use	0														7	2
2264	1. PNP	44	4. Karaoke	2. No	28	9	0. Never	336	0	48	2	2	2	1	2	2	2	2	2	2	17	3. client	1	0	1	96	1. private clinic	1	1. yes	5	15	4. never use	0. never had sex	1	1	0	1. yes	4. never use	4. never use	2		0		2. no	2. no	2. no		7	2
2048	8. PSN	52	4. Karaoke	2. No	28	6	1. Married	60	0	36	2	2	2	2	2	2	2	2	2	1	17	1. husband	2	1	1	36	5. pharmacie	0					4. never use	2								0		2. no	2. no	2. no		30	2
2458	1. PNP	276	4. Karaoke	2. No	29	10	1. Married	120	0	2	2	2	2	2	2	2	2	2	2	1	18	2. boyfriend	0	0	0			2	1. yes	2	2	4. never use	4. never use	2								1	4. never use	2. no	2. no	1. yes	5. be faithfull	7	1
1724	4. BTB	5	5. Beergarden	2. No	45	0	3. Divorced	540	0	36	2	2	1	2	2	2	2	2	2	2	18	1. husband	1	1	3	2	6. other	0					0. never had sex	0														3	2
878	10. KDL	11	5. Beergarden	2. No	24	6	4. Living with partner	60	0	6	2	2	2	2	1	2	2	2	2	2	19	2. boyfriend	0	0	0			1	1. yes	3	10	4. never use	4. never use	2								1	4. never use	2. no	2. no	1. yes		6	1
987	14. KSP	2	4. Karaoke	2. No	20	3	0. Never	12	1	12	2	2	2	2	2	2	2	2	2	1	18	2. boyfriend	1	0	1	12	1. private clinic	1	1. yes	4	15	1. alway	0. never had sex	0														4	2
3527	1. PNP	16	2. Freelance	2. No	35	1	3. Divorced	120	1	60	2	2	2	2	2	2	2	2	2	1	24	1. husband	1	1	1	2	3. health center/hospital	1	1. yes	5	12	1. alway	0. never had sex	1	10	3	1. yes	1. alway	1. alway	1	1. alway	1	1. alway	2. no	2. no	2. no		3	2
2346	1. PNP	160	4. Karaoke	2. No	18	7	0. Never	1	1	1	2	2	2	2	2	2	2	2	2	1	0							0					0. never had sex	0														96	2
1175	12. KCN	9	4. Karaoke	2. No	26	7	1. Married	28	0	28	2	2	2	2	2	2	2	2	2	1	20	1. husband	1	2	0			0					4. never use	2								1	1. alway	2. no	2. no	2. no		7	2
1074	13. TKO	9	4. Karaoke	2. No	23	7	3. Divorced	276	0	1	2	2	2	2	2	1	2	2	2	2	21	1. husband	1	1	1	1	6. other	1	1. yes	3	9	4. never use	0. never had sex	2								0		2. no	2. no	0. no had sex		7	1
1177	12. KCN	3	5. Beergarden	2. No	24	7	0. Never	7	1	7	2	2	2	2	2	2	2	2	1	2	18	2. boyfriend	0	0	0			2	1. yes	1	3	3. sometime	3. sometime	2								2		2. no	2. no	1. yes		15	2
710	7. KHK	8	4. Karaoke	2. No	33	6	3. Divorced	48	0	48	2	2	2	2	2	2	2	2	2	1	19	1. husband	0	2	0			0					4. never use	2								0		2. no	2. no	0. no had sex		7	2
2267	1. PNP	44	4. Karaoke	2. No	28	6	3. Divorced	6	0	6	2	2	2	2	2	2	2	2	2	1	17	1. husband	0	3	0			0					0. never had sex	1	1	0	1. yes	1. alway	1. alway	2		0		2. no	2. no	2. no		7	2
468	17. PLN	4	5. Beergarden	2. No	24	7	3. Divorced	18	0	18	2	2	2	2	2	2	2	2	2	1	19	1. husband	1	1	0			0					0. never had sex	2								0		0. no sexual	0. no had sex	0. no had sex		96	2
2154	1. PNP	479	5. Beergarden	2. No	28	9	1. Married	240	0	36	2	2	2	2	2	2	2	2	2	1	21	1. husband	0	2	0			0					3. sometime	0														4	2
705	7. KHK	8	4. Karaoke	2. No	32	6	3. Divorced	6	1	6	2	2	2	2	2	2	2	2	2	1	18	1. husband	0	2	0			0					0. never had sex	2								0		0. no sexual	0. no had sex	0. no had sex		96	2
1411	6. SRP	144	4. Karaoke	2. No	31	5	1. Married	372	0	12	2	2	2	2	2	2	2	2	2	1	19	1. husband	0	2	0			0					1. alway	2								0		2. no	2. no	0. no had sex		4	2
3236	5. BMC	40	4. Karaoke	2. No	29	9	1. Married	2	1	1	2	2	2	2	2	2	2	2	2	1	17	1. husband	0	1	0			1	1. yes	4	12	4. never use	4. never use	2								0		2. no	1. yes	1. yes	1. he didn't have a STD/HIV	4	1
1686	6. SRP	6	4. Karaoke	2. No	32	5	3. Divorced	18	0	18	2	2	2	2	2	1	2	2	2	2	20	1. husband	5	1	4	72	1. private clinic	1	1. yes	2	6	4. never use	0. never had sex	2								2		2. no	2. no	2. no		7	2
1710	4. BTB	46	5. Beergarden	2. No	20	7	0. Never	240	0	10	2	2	2	2	1	2	2	2	2	2	0							1	2. no				0. never had sex	0														96	2
1730	4. BTB	5	5. Beergarden	2. No	23	12	1. Married	276	1	2	2	2	2	2	1	2	2	2	2	2	21	1. husband	0	0	0			0					4. never use	2								0		2. no	1. yes	0. no had sex		96	2
59	11. KTH	11	4. Karaoke	2. No	34	6	1. Married	36	0	12	2	2	2	1	2	1	2	2	2	2	31	1. husband	0	0	0			0					4. never use	2								0		2. no	2. no	0. no had sex		3	2
3196	5. BMC	43	4. Karaoke	2. No	19	10	0. Never	3	0	3	2	2	1	2	2	2	2	2	2	2	17	2. boyfriend	0	0	0			1	1. yes	2	4	1. alway	0. never had sex	1	1	0	1. yes	1. alway	1. alway	2		0		2. no	2. no	2. no		3	2
602	3. PVG	9	4. Karaoke	2. No	29	0	3. Divorced	348	0	10	2	2	2	1	2	2	2	2	2	2	19	4. abuse	3	1	3	10	1. private clinic	3	1. yes	3	9	4. never use	0. never had sex	1	2	0	1. yes	1. alway	1. alway	1	1. alway	0		2. no	2. no	2. no		7	1
1850	5. BMC	4	3. beer girl	2. No	22	12	0. Never	1	2	1	2	2	2	2	2	2	2	2	1	2	0							0					0. never had sex	0														96	2
795	16. PVH	1	4. Karaoke	2. No	39	3		3	1	3	2	2	2	2	2	2	2	2	2	1	18	1. husband	0	1	0			0					0. never had sex	0														96	1
1030	14. KSP	7	4. Karaoke	2. No	26	8	3. Divorced	312	0	2	2	2	2	1	2	2	2	2	2	2	21	1. husband	1	0	1	2	5. pharmacie	0					0. never had sex	2								0		2. no	2. no	0. no had sex		3	2
3	11. KTH	10	3. beer girl	2. No	26	0	3. Divorced	12	0	12	2	2	1	1	2	2	2	2	2	2	18	1. husband	2	2	0			0					0. never had sex	2								0		0. no sexual	0. no had sex	2. no		96	2
1898	5. BMC	46	4. Karaoke	2. No	25	2	3. Divorced	300	0	1	2	2	2	2	2	2	2	2	2	1	17	1. husband	0	1	0			2	1. yes	10	10	4. never use	0. never had sex	2								0		2. no	2. no	1. yes	1. he didn't have a STD/HIV	10	1
33	11. KTH	8	4. Karaoke	2. No	31	9	0. Never	372	0	10	2	2	2	2	2	1	2	2	1	2	16	2. boyfriend	0	0	0			0					0. never had sex	1	1	0	1. yes	0. never had sex	1. alway	2		0		2. no	2. no	2. no		5	2
1674	6. SRP	6	4. Karaoke	2. No	33	12	3. Divorced	396	0	36	2	2	2	2	2	2	2	2	2	1	26	2. boyfriend	0	0	0			2	1. yes	2	10	3. sometime	4. never use	1	2	0	1. yes	3. sometime	3. sometime	1	1. alway	1	1. alway	2. no	2. no	1. yes	6. condom not available	4	2
1427	6. SRP	89	3. beer girl	2. No	34	2	2. Married not living together	120	0	12	2	2	1	2	2	2	2	2	2	2	19	1. husband	0	3	0			0					4. never use	2								0		2. no	2. no	2. no		5	1
2542	17. PLN	7	4. Karaoke	2. No	22	7	0. Never	24	0	24	2	2	2	2	2	2	2	2	2	1	0							1	2. no				0. never had sex	0														96	2
301	15. OMC	6	4. Karaoke	2. No	25	6	3. Divorced	3	1	1	2	1	2	2	2	2	2	2	2	2	17	1. husband	2	2	2	24	5. pharmacie	1	1. yes	5	10	4. never use	0. never had sex	1	1	1	1. yes	1. alway	1. alway	2		0		2. no	1. yes	1. yes	5. be faithfull	6	1
293	15. OMC	6	4. Karaoke	2. No	27	6	3. Divorced	36	0	1	2	2	2	1	2	2	2	2	2	2	19	1. husband	3	3	0			0					1. alway	2								0		2. no	2. no	2. no		96	2
1262	6. SRP	146	4. Karaoke	2. No	35	9	1. Married	420	0	24	2	2	2	1	2	2	2	2	2	2	25	3. client	2	2	2	12	5. pharmacie	0					3. sometime	0														7	2
3248	5. BMC	40	4. Karaoke	2. No	26	9	0. Never	12	1	12	2	2	2	2	2	1	2	2	2	2	22	2. boyfriend	0	0	0			2	1. yes	2	6	1. alway	0. never had sex	2								0		2. no	2. no	2. no		7	2
1563	6. SRP	65	4. Karaoke	2. No	30	7	1. Married	24	0	12	2	2	2	2	2	2	2	2	2	1	21	1. husband	2	0	2	1	5. pharmacie	1	1. yes	4	13	4. never use	4. never use	1	1	0	1. yes	1. alway	1. alway	1	1. alway	0		2. no	2. no	1. yes	1. he didn't have a STD/HIV	7	2
1519	6. SRP	13	5. Beergarden	2. No	25	8	1. Married	60	0	12	2	2	2	2	2	2	2	2	2	1	19	1. husband	1	1	0			0					4. never use	0														7	2
381	18. RTK	13	4. Karaoke	2. No	24	2	0. Never	11	4	2	2	2	2	2	2	2	2	2	2	1	16	2. boyfriend	0	0	0			1	1. yes	4	15	1. alway	1. alway	1	6	1	1. yes	1. alway	1. alway	1	1. alway	2		1. yes	1. yes	2. no		0	1
2259	1. PNP	44	4. Karaoke	2. No	35	8	1. Married	420	0	36	2	2	2	2	2	2	2	2	2	1	30	1. husband	1	1	0			0					3. sometime	2								0		2. no	2. no	0. no had sex		7	2
1903	2. KPC	8	4. Karaoke	2. No	31	9	0. Never	24	0	12	2	2	2	2	2	2	2	2	1	2	30	3. client	0	0	0			0					0. never had sex	1	0	0	2. no	0. never had sex	3. sometime	2		0		2. no	2. no	1. yes	3. he force me not use condom	96	2
406	18. RTK	11	4. Karaoke	2. No	18	7	0. Never	3	1	2	2	2	2	2	2	2	2	2	2	1	0							0					0. never had sex	0														96	1
1901	2. KPC	8	4. Karaoke	2. No	35	8	3. Divorced	420	0	36	2	2	2	2	2	2	2	2	2	1	29	1. husband	0	1	0			0					0. never had sex	2								0		2. no	2. no	2. no		96	2
1648	6. SRP	32	5. Beergarden	2. No	18	9	0. Never	60	0	1	2	2	2	2	2	2	2	2	2	1	0							0					0. never had sex	0														96	2
2368	1. PNP	75	4. Karaoke	2. No	18	9	0. Never	4	1	2	2	2	2	2	2	2	2	2	1	2	0							1	2. no				0. never had sex	0														96	2
552	3. PVG	1	4. Karaoke	2. No	31	0	0. Never	1	3	1	2	2	2	1	2	2	2	2	2	2	24	2. boyfriend	0	0	0			3	1. yes	3	3	4. never use	0. never had sex	1	0	0	2. no	0. never had sex	0. never had sex	2		1	4. never use	2. no	2. no	1. yes	5. be faithfull	7	1
1882	5. BMC	46	2. Freelance	2. No	38	0	4. Living with partner	84	1	84	2	2	2	2	2	2	2	2	2	1	29	1. husband	0	2	0			0					4. never use	1	7	2	1. yes	1. alway	1. alway	2		2		2. no	2. no	2. no		4	1
3537	1. PNP	13	2. Freelance	2. No	32	0	0. Never	132	3	48	1	2	2	2	1	2	2	2	2	2	21	2. boyfriend	1	0	1	1	1. private clinic	3	1. yes	2	4	3. sometime	0. never had sex	1	4	2	1. yes	1. alway	1. alway	2		0		2. no	2. no	1. yes	5. be faithfull	1	2
3045	6. SRP	13	2. Freelance	2. No	24	12	0. Never	1	1	1	2	2	2	2	2	2	2	2	1	2	20	2. boyfriend	0	0	0			1	1. yes	1	1	1. alway	0. never had sex	1	1	0	1. yes	1. alway	1. alway	2		0		2. no	2. no	2. no		5	1
2406	1. PNP	334	4. Karaoke	2. No	28	0	3. Divorced	360	0	12	2	2	2	2	1	2	2	2	1	2	18	1. husband	0	1	0			0					0. never had sex	2								0		2. no	2. no	0. no had sex		96	2
970	14. KSP	6	4. Karaoke	2. No	31	3	3. Divorced	1	0	1	2	2	2	2	2	2	2	2	1	2	23	1. husband	2	2	0			0					0. never had sex	1	3	0	2. no	3. sometime	3. sometime	1	4. never use	0		2. no	2. no	2. no		0	2
747	16. PVH	8	4. Karaoke	2. No	24	8	3. Divorced	288	0	1	2	2	2	2	2	2	2	2	2	1	17	1. husband	0	0	0			3	2. no				0. never had sex	1	1	1	1. yes	1. alway	1. alway	1	2. frequent	0		2. no	2. no	2. no		4	2
1517	6. SRP	13	5. Beergarden	2. No	23	9	0. Never	12	0	12	2	2	2	2	2	1	2	2	2	2	19	3. client	2	0	2	10	4. NGO clinic	1	1. yes	4	12	2. frequent	2. frequent	1	3	1	1. yes	2. frequent	2. frequent	2		1	2. frequent	2. no	2. no	1. yes	4. he offered more money	7	2
3034	6. SRP		4. Karaoke	2. No	29	0	3. Divorced	132	0	24	2	2	2	1	2	2	2	2	2	2	16	1. husband	0	1	0			1	1. yes	2	7	2. frequent	0. never had sex	1	2	1	1. yes	1. alway	1. alway	1	1. alway	0				1. yes	5. be faithfull	7	2
2063	8. PSN	1	4. Karaoke	2. No	28	0	0. Never	60	1	60	2	2	2	2	2	2	2	2	2	1	17	3. client	0	0	0			0					0. never had sex	1	0	0	1. yes	0. never had sex	1. alway	2		2		2. no	2. no	2. no		96	2
2219	1. PNP	133	4. Karaoke	2. No	25	12	1. Married	300	0	36	2	2	2	2	2	2	2	2	2	1	20	1. husband	0	1	0			0					4. never use	0														3	2
474	17. PLN	2	4. Karaoke	2. No	20	5	0. Never	10	0	10	2	2	2	2	2	2	2	2	2	1	19	2. boyfriend	1	0	1	2	1. private clinic	5	1. yes	3	15	4. never use	4. never use	2								0		2. no	2. no	1. yes	5. be faithfull	10	2
2222	1. PNP	133	4. Karaoke	2. No	18	10	0. Never	6	0	4	2	2	2	2	2	1	2	2	2	2	17	2. boyfriend	0	0	0			1	1. yes	4	12	2. frequent	2. frequent	1	1	0	1. yes	1. alway	1. alway	2		0		2. no	2. no	2. no		7	1
450	17. PLN	5	4. Karaoke	2. No	29	8	0. Never	48	2	48	2	2	2	2	2	2	2	2	2	1	22	2. boyfriend	0	0	0			0					0. never had sex	0														96	2
864	10. KDL	9	3. beer girl	2. No	18	8	4. Living with partner	204	0	1	2	2	1	2	2	2	2	2	2	2	17	2. boyfriend	0	0	0			1	1. yes	4	12	4. never use	4. never use	2								1	4. never use	2. no	1. yes	1. yes	5. be faithfull	10	2
2055	8. PSN	52	4. Karaoke	2. No	24	9	3. Divorced	60	0	3	2	2	2	2	2	2	2	2	2	1	18	1. husband	0	2	0			0					0. never had sex	2								0		0. no sexual	0. no had sex	0. no had sex		96	1
651	7. KHK	14	1. Formerbrothel	2. No	24	5	3. Divorced	7	3	7	2	2	2	1	2	2	2	2	2	2	18	1. husband	0	1	0			2	1. yes	4	12	4. never use	4. never use	1	3	3	1. yes	1. alway	1. alway	1	1. alway	1	1. alway	2. no	2. no	2. no		0	2
851	10. KDL	9	2. Freelance	2. No	28	6	3. Divorced	48	0	2	2	2	2	2	2	2	2	2	2	1	16	1. husband	0	0	0			1	1. yes	2	3	3. sometime	0. never had sex	0														96	1
3119	4. BTB	83	2. Freelance	2. No	30	3	1. Married	360	0	36	2	2	2	2	2	2	2	2	2	1	18	1. husband	2	1	1	24	1. private clinic	1	2. no				4. never use	1	3	1	1. yes	1. alway	1. alway	1	1. alway	0		2. no	2. no	2. no		3	2
820	16. PVH	13	5. Beergarden	2. No	32	0	1. Married	84	0	84	2	2	2	2	2	1	2	2	2	2	18	3. client	0	5	0			0					4. never use	2								0		2. no	2. no	2. no		3	1
2308	1. PNP	345	4. Karaoke	2. No	29	6	3. Divorced	60	0	12	2	2	2	2	2	2	2	2	2	1	19	1. husband	0	1	0			0					0. never had sex	1	1	0	1. yes	1. alway	1. alway	2		0		2. no	2. no	2. no		5	2
2547	13. TKO	9	4. Karaoke	2. No	25	11	0. Never	300	0	2	2	2	2	2	2	2	2	2	2	1	21	1. husband	0	2	0			0					0. never had sex	2								0		2. no	2. no	2. no		96	2
2047	8. PSN	52	4. Karaoke	2. No	37	0	3. Divorced	24	2	24	2	2	2	2	2	2	2	2	1	2	16	1. husband	0	0	0			0					0. never had sex	1	0	0	1. yes	4. never use	4. never use	2		1	4. never use	2. no	2. no	2. no		97	2
1738	4. BTB	28	4. Karaoke	2. No	21	11	1. Married	252	0	5	2	2	2	2	2	1	2	2	2	2	20	1. husband	0	0	0			0					4. never use	2								2		2. no	2. no	2. no		10	2
884	10. KDL	33	5. Beergarden	2. No	32	1	1. Married	72	0	2	2	2	2	1	2	2	2	2	2	2	18	1. husband	3	3	0			0					4. never use	2								2		2. no	2. no	1. yes	5. be faithfull	20	1
62	11. KTH	11	4. Karaoke	2. No	32	5	1. Married	12	0	12	2	2	2	1	2	2	2	2	2	2	27	1. husband	1	1	0			0					4. never use	2								0		2. no	2. no	0. no had sex		3	2
2427	1. PNP	247	5. Beergarden	2. No	25	12	3. Divorced	300	0	6	2	2	2	2	2	2	2	2	2	1	21	1. husband	0	0	0			1	2. no				0. never had sex	2								0		2. no	2. no	0. no had sex		96	2
2065	8. PSN	52	4. Karaoke	2. No	26	7	0. Never	240	0	12	2	2	2	2	2	2	2	2	1	2	20	2. boyfriend	0	0	0			0					0. never had sex	1	0	0	2. no	4. never use	3. sometime	2		2		2. no	2. no	1. yes	2. he persuaded me not use condom	4	2
1907	2. KPC	8	4. Karaoke	2. No	20	5	3. Divorced	2	1	2	2	2	2	2	2	2	2	2	2	1	18	1. husband	0	0	0			1	1. yes	1	1	1. alway	0. never had sex	1	3	1	1. yes	1. alway	1. alway	1	1. alway	2		1. yes	2. no	2. no		3	2
1154	13. TKO	9	4. Karaoke	2. No	19	11	0. Never	228	0	5	2	2	2	2	2	2	2	2	2	1	18	3. client	0	0	0			0					0. never had sex	2								1	1. alway	2. no	2. no	2. no		4	2
2408	1. PNP	334	4. Karaoke	2. No	26	7	1. Married	72	0	1	2	2	2	2	2	2	2	2	2	1	19	1. husband	0	1	0			0					4. never use	2								0		2. no	2. no	0. no had sex		5	2
1894	5. BMC	46	4. Karaoke	2. No	20	6	0. Never	240	0	1	2	2	2	2	2	2	2	2	2	1	18	2. boyfriend	0	0	0			2	1. yes	3	10	4. never use	0. never had sex	1	13	3	1. yes	1. alway	1. alway	1	1. alway	2		2. no	2. no	2. no		7	1
1995	2. KPC	21	4. Karaoke	2. No	30	5		18	0	18	2	2	2	2	2	1	2	2	2	2	22	2. boyfriend	2	1	2	2	5. pharmacie	2	1. yes	20	60	4. never use	0. never had sex	1	1	0	1. yes	1. alway	2. frequent	2		2		2. no	2. no	1. yes	5. be faithfull	3	2
812	16. PVH	1	4. Karaoke	2. No	25	5	0. Never	16	0	16	2	2	2	2	2	2	2	2	2	1	20	2. boyfriend	0	0	0			5	1. yes	6	20	2. frequent	0. never had sex	1	1	0	1. yes	0. never had sex	1. alway	2		0		2. no	2. no	1. yes	8. other	5	2
2231	1. PNP	423	4. Karaoke	2. No	21	6	0. Never	2	0	2	2	2	2	2	2	2	2	2	2	1	20	2. boyfriend	0	0	0			0					0. never had sex	2								0		2. no	2. no	0. no had sex		96	1
1363	6. SRP	121	4. Karaoke	2. No	19	6	0. Never	4	0	1	2	2	2	2	2	2	2	2	2	1	0							1	2. no				0. never had sex	0														96	1
3222	5. BMC	40	3. beer girl	2. No	27	11	1. Married	9	0	9	2	2	2	2	2	2	2	2	2	1	25	1. husband	0	0	0			0					4. never use	2								1	3. sometime	2. no	2. no	1. yes	1. he didn't have a STD/HIV	10	2
1086	13. TKO	5	4. Karaoke	2. No	29	6	3. Divorced	60	0	60	2	2	2	2	2	2	2	2	1	2	20	1. husband	0	2	0			0					0. never had sex	1	1	1	1. yes	0. never had sex	1. alway	2		1	0. never had sex	2. no	2. no	2. no		7	2
962	14. KSP	6	4. Karaoke	2. No	23	2	3. Divorced	8	0	8	2	2	2	2	2	2	2	2	1	2	20	1. husband	1	0	1	6	3. health center/hospital	1	1. yes	2	4	3. sometime	0. never had sex	1	3	1	1. yes	3. sometime	3. sometime	1	1. alway	0		2. no	2. no	1. yes	4. he offered more money	0	2
372	18. RTK	18	4. Karaoke	2. No	30	5	3. Divorced	26	0	26	2	2	1	1	2	1	2	2	1	2	18	1. husband	2	2	0			0					0. never had sex	0														96	1
306	15. OMC	6	4. Karaoke	2. No	20	2	0. Never	2	1	2	2	2	2	2	1	2	2	2	2	2	19	2. boyfriend	0	0	0			1	1. yes	3	7	4. never use	0. never had sex	1	1	0	2. no	0. never had sex	0. never had sex	2		0		2. no	1. yes	1. yes	5. be faithfull	96	2
199	9. PST	8	4. Karaoke	2. No	30	2	3. Divorced	3	2	3	2	2	2	2	2	1	2	2	2	2	21	1. husband	0	0	0			1	1. yes	4	12	4. never use	0. never had sex	2								0		2. no	1. yes	2. no		6	2
1776	4. BTB	35	4. Karaoke	2. No	25	12	3. Divorced	300	0	36	2	2	2	2	2	1	2	2	2	2	19	1. husband	1	1	1	6	5. pharmacie	1	1. yes	5	15	4. never use	0. never had sex	2								2		2. no	2. no	1. yes	5. be faithfull	96	2
3436	1. PNP	4	2. Freelance	2. No	25	2	2. Married not living together	250	0	36	2	1	2	2	2	2	2	2	2	2	17	1. husband	0	3	0			1	1. yes	3	10	1. alway	0. never had sex	1	5	1	1. yes	1. alway	1. alway	2		0		2. no	2. no	2. no		5	2
1538	6. SRP	65	4. Karaoke	2. No	37	4	1. Married	37	0	5	2	2	2	2	2	2	2	2	2	1	23	1. husband	1	1	0			0					4. never use	0														7	2
3376	8. PSN	43	4. Karaoke	2. No	28	9	0. Never	2	2	2	2	2	2	2	2	2	2	2	2	1	26	2. boyfriend	0	0	0			1	1. yes	1	1	4. never use	4. never use	2								0		2. no	2. no	0. no had sex		10	1
496	17. PLN	11	4. Karaoke	2. No	25	8	3. Divorced	12	0	12	2	2	2	2	2	2	2	2	1	2	21	1. husband	0	1	0			1	1. yes	0	1	1. alway	0. never had sex	1	2	1	1. yes	1. alway	1. alway	2		2		2. no	2. no	2. no		14	2
1159	12. KCN	9	4. Karaoke	2. No	28	9	3. Divorced	12	0	12	2	2	2	2	2	2	2	2	2	1	16	1. husband	0	0	0			2	1. yes	2	6	1. alway	0. never had sex	1	2	1	1. yes	1. alway	1. alway	1	1. alway	1	1. alway	2. no	2. no	2. no		7	2
3285	2. KPC	21	4. Karaoke	2. No	32	8	1. Married	5	0	5	2	2	2	2	2	2	2	2	2	1	26	2. boyfriend	0	1	0			0					4. never use	2								2		2. no	2. no	2. no		14	2
3282	2. KPC	21	4. Karaoke	2. No	35	9	3. Divorced	132	1	132	2	2	2	2	2	2	2	2	1	2	22	1. husband	0	0	0			0					0. never had sex	2								2		2. no	2. no	2. no		6	2
1887	5. BMC	46	2. Freelance	2. No	40	0	1. Married	72	0	72	2	2	2	2	2	2	2	2	2	1	26	1. husband	1	2	1	7	1. private clinic	0					0. never had sex	2								0		2. no	2. no	2. no		3	2
1492	6. SRP	11	5. Beergarden	2. No	32	5	3. Divorced	36	0	36	2	2	2	1	2	2	2	2	2	2	23	1. husband	0	0	0			2	1. yes	5	15	3. sometime	4. never use	1	5	1	1. yes	1. alway	1. alway	1	1. alway	0		2. no	2. no	1. yes	2. he persuaded me not use condom	3	2
3571	1. PNP	10	2. Freelance	2. No	23	2	3. Divorced	72	1	36	2	2	2	1	2	2	2	2	2	2	17	1. husband	0	3	0			0					4. never use	1	6	4	1. yes	1. alway	1. alway	1	1. alway	1	1. alway	2. no	2. no	2. no		5	2
1848	5. BMC	4	4. Karaoke	2. No	23	8	3. Divorced	12	0	12	2	2	2	2	2	2	2	2	2	1	17	1. husband	0	1	0			1	1. yes	2	2	1. alway	0. never had sex	1	1	3	1. yes	1. alway	1. alway	2		0		2. no	2. no	2. no		3	2
733	7. KHK	3	4. Karaoke	2. No	20	8	4. Living with partner	6	2	6	2	1	2	2	2	2	2	2	1	2	19	2. boyfriend	0	0	0			1	1. yes	15	45	3. sometime	0. never had sex	1	2	2	1. yes	1. alway	1. alway	2		1	3. sometime	2. no	2. no	1. yes		6	2
585	3. PVG	9	4. Karaoke	2. No	20	10	0. Never	4	2	4	2	2	2	2	2	1	2	2	2	2	18	2. boyfriend	0	0	0			0					0. never had sex	1	1	0	1. yes	1. alway	1. alway	2		0		2. no	2. no	2. no		7	1
241	15. OMC	3	4. Karaoke	2. No	30	6	3. Divorced	2	0	2	2	2	2	2	2	2	2	2	2	1	22	1. husband	0					0					0. never had sex	2								0		2. no	2. no	0. no had sex		0	2
1292	6. SRP	94	4. Karaoke	2. No	42	2	1. Married	504	0	9	2	1	2	2	2	2	2	2	2	2	19	1. husband	1	4	0			0					4. never use	2								0		2. no	2. no	0. no had sex		4	1
2392	1. PNP	218	4. Karaoke	2. No	35	0	3. Divorced	5	0	5	2	2	2	2	1	2	2	2	2	2	26	1. husband	0	1	0			0					0. never had sex	1	1	1	1. yes	1. alway	1. alway	2		0		2. no	2. no	2. no		15	2
2021	8. PSN	28	4. Karaoke	2. No	27	5	0. Never	324	0	24	2	2	2	2	2	2	2	2	2	1	26	2. boyfriend	1	1	0			0					0. never had sex	2								0		2. no	2. no	2. no		96	2
30	11. KTH	8	4. Karaoke	2. No	26	3	0. Never	312	0	15	2	2	2	2	2	2	2	2	1	2	22	2. boyfriend	1	0	1	5	4. NGO clinic	1	1. yes	3	5	4. never use	0. never had sex	1	3	0	1. yes	1. alway	1. alway	2		0		2. no	2. no	1. yes	5. be faithfull	7	2
3404	8. PSN	35	4. Karaoke	2. No	29	6	4. Living with partner	60	0	12	2	2	2	2	2	2	2	2	1	2	17	1. husband	2	0	2	24	5. pharmacie	1	1. yes	3	10	4. never use	0. never had sex	1	1	1	1. yes	1. alway	1. alway	2		1	4. never use	2. no	2. no	1. yes	5. be faithfull	10	1
2003	2. KPC	21	4. Karaoke	2. No	22	5	2. Married not living together	2	1	2	2	1	2	2	2	1	2	2	1	2	18	1. husband	2	0	2	36	1. private clinic	0					4. never use	1	0	0	2. no	4. never use	4. never use	1	1. alway	2		2. no	2. no	1. yes	3. he force me not use condom	2	1
843	10. KDL	11	3. beer girl	2. No	29	3	0. Never	15	0	6	2	2	2	2	2	2	2	2	1	2	27	2. boyfriend	0	0	0			1	1. yes	5	15	4. never use	0. never had sex	2								0		2. no	2. no	1. yes	5. be faithfull	7	2
1633	6. SRP	63	4. Karaoke	2. No	23	8	3. Divorced	276	0	2	2	2	2	2	2	2	2	2	2	1	20	1. husband	0	1	0			1	1. yes	0	1	1. alway	0. never had sex	1	3	0	1. yes	1. alway	1. alway	2		2		2. no	2. no	2. no		14	2
275	15. OMC	4	4. Karaoke	2. No	18	4	0. Never	1	2	1	2	2	2	2	2	1	2	2	2	2	0							1	2. no				0. never had sex	0														96	1
1297	6. SRP	94	4. Karaoke	2. No	42	0	1. Married	504	0	60	2	1	2	2	2	2	2	2	2	2	19	1. husband	7	5	2	3		0					3. sometime	2								0	4. never use	2. no	2. no	0. no had sex		3	2
1424	6. SRP	89	3. beer girl	2. No	28	9	1. Married	7	0	7	2	2	2	2	2	2	2	2	2	1	25	1. husband	0	1	0			0					4. never use	2								0		2. no	2. no	0. no had sex		4	1
2438	1. PNP	247	5. Beergarden	2. No	19	9	1. Married	156	0	3	2	2	2	2	2	2	2	2	1	2	16	1. husband	0	0	0			0					4. never use	2								0		2. no	2. no	0. no had sex		5	2
2075	8. PSN	13	1. Formerbrothel	2. No	30	5	0. Never	15	3	15	2	2	1	2	2	1	2	2	2	2	17	2. boyfriend	0	0	0			2	1. yes	30	83	1. alway	0. never had sex	1	1	0	1. yes	1. alway	1. alway	2		1	1. alway	1. yes	2. no	2. no		2	2
1573	6. SRP	41	4. Karaoke	2. No	18	9	0. Never	108	0	1	2	2	2	2	2	1	2	2	2	2	0							0					0. never had sex	0														96	1
2188	1. PNP	392	1. Formerbrothel	2. No	29	9	3. Divorced	120	0	2	2	2	2	2	2	2	2	2	2	1	25	1. husband	0	1	0			0					0. never had sex	1	2	0	1. yes	1. alway	0. never had sex	2		0		2. no	2. no	0. no had sex		7	2
3358	8. PSN	1	2. Freelance	2. No	26	4	0. Never	26	0	24	2	2	2	2	2	2	2	2	1	2	23	2. boyfriend	1	0	1	13	4. NGO clinic	1	1. yes	4	8	4. never use	0. never had sex	1	1	0	1. yes	1. alway	1. alway	2		0		2. no	2. no	1. yes	5. be faithfull	8	2
1746	4. BTB	28	4. Karaoke	2. No	19	8	0. Never	218	0	13	2	2	2	2	2	2	2	2	2	1	19	2. boyfriend	0	0	0			1	1. yes	1	1	4. never use	0. never had sex	2								0		2. no	2. no	1. yes	5. be faithfull	96	2
1018	14. KSP	13	4. Karaoke	2. No	30	3	3. Divorced	23	0	23	2	2	2	2	2	2	2	2	1	2	18	1. husband	5	4	0			2	1. yes	2	5	3. sometime	0. never had sex	1	3	1	1. yes	3. sometime	3. sometime	1	4. never use	0		2. no	2. no	1. yes	5. be faithfull	6	2
3066	6. SRP	2	2. Freelance	2. No	27	0	0. Never	96	0	8	2	2	2	2	2	2	2	2	2	1	23	2. boyfriend	1	0	1	24	5. pharmacie	1	1. yes	0	7	4. never use	0. never had sex	1	2	0	1. yes	1. alway	1. alway	2		2		2. no	2. no	1. yes	5. be faithfull	5	2
1888	5. BMC	46	4. Karaoke	2. No	37	5	3. Divorced	36	1	1	2	2	2	2	2	2	2	2	2	1	20	1. husband	2	3	2	3	5. pharmacie	1	1. yes	30	50	4. never use	0. never had sex	1	7	4	1. yes	1. alway	1. alway	1	1. alway	0		2. no	2. no	1. yes	5. be faithfull	2	2
96	11. KTH	12	4. Karaoke	2. No	26	3	0. Never	312	0	2	2	2	2	1	2	2	2	2	2	2	25	2. boyfriend	0	0	0			3	1. yes	2	6	3. sometime	0. never had sex	1	1	1	1. yes	2. frequent	2. frequent	1	2. frequent	0		2. no	2. no	1. yes	5. be faithfull	7	2
2520	1. PNP	277	4. Karaoke	2. No	21	9	3. Divorced	72	2	1	2	2	2	2	2	1	2	2	1	2	17	1. husband	0	0	0			4	1. yes	1	2	1. alway	0. never had sex	1	14	2	1. yes	1. alway	1. alway	2		0		2. no	2. no	2. no		7	1
3554	1. PNP	16	2. Freelance	2. No	19	3	0. Never	120	0	15	2	2	2	2	2	2	2	2	2	1	18	2. boyfriend	2	0	2	4	3. health center/hospital	1	1. yes	10	30	4. never use	0. never had sex	1	4	1	1. yes	1. alway	1. alway	1	1. alway	1	3. sometime	2. no	2. no	1. yes	5. be faithfull	4	2
2422	1. PNP	218	4. Karaoke	2. No	20	11	0. Never	10	1	10	2	2	2	2	2	2	2	2	2	1	0							0					0. never had sex	0														96	2
2186	1. PNP	392	1. Formerbrothel	2. No	35	2	3. Divorced	6	0	5	2	2	2	2	2	2	2	2	2	1	25	1. husband	0	1	0			1	1. yes	5	15	4. never use	0. never had sex	1	1	0	1. yes	1. alway	1. alway	2		0		2. no	2. no	2. no		7	2
1540	6. SRP	65	4. Karaoke	2. No	28	4	3. Divorced	24	0	3	2	2	2	2	2	1	2	2	2	2	25	1. husband	1	1	0			1	1. yes	1	3	1. alway	0. never had sex	1	0	0	1. yes	0. never had sex	1. alway	2		0		1. yes	2. no	0. no had sex		4	2
1004	14. KSP	13	4. Karaoke	2. No	20	4	3. Divorced	13	0	13	2	2	2	2	2	2	2	2	2	1	18	1. husband	1	1	0			2	1. yes	2	5	3. sometime	0. never had sex	1	6	1	1. yes	3. sometime	3. sometime	1	4. never use	0		2. no	2. no	1. yes	4. he offered more money	5	2
1646	6. SRP	41	5. Beergarden	2. No	18	6	0. Never	5	0	8	2	2	2	2	2	2	2	2	2	1	0							0					0. never had sex	0														96	2
1876	5. BMC	25	4. Karaoke	2. No	26	7	2. Married not living together	1	1	1	2	2	2	2	2	1	2	2	2	2	19	1. husband	0	1	0			0					0. never had sex	2								0		2. no	2. no	2. no		96	2
674	7. KHK	5	4. Karaoke	2. No	35	9	1. Married	60	0	60	2	2	2	2	2	2	2	2	2	1	18	2. boyfriend	0	1	0			0					4. never use	2								0		1. yes	1. yes	0. no had sex		5	2
1983	2. KPC	41	4. Karaoke	2. No	26	4	1. Married	60	0	60	2	2	2	2	2	2	2	2	2	1	17	3. client	0	0	0			0					3. sometime	1	1	1	1. yes	1. alway	1. alway	2		1	1. alway	2. no	2. no	2. no		7	2
1892	5. BMC	46	4. Karaoke	2. No	30	7	3. Divorced	6	0	6	2	2	2	1	2	2	2	2	2	2	25	1. husband	0	1	0			1	1. yes	2	2	3. sometime	0. never had sex	1	3	2	1. yes	1. alway	3. sometime	2		1	4. never use	1. yes	1. yes	1. yes	7. impaireed by drugs or alcohol	3	2
3526	1. PNP	13	2. Freelance	2. No	35	0	4. Living with partner	240	1	36	2	2	2	2	2	2	1	2	2	2	17	2. boyfriend	5	5	0			1	1. yes	1	5	4. never use	0. never had sex	1	5	2	1. yes	1. alway	1. alway	2		2		2. no	2. no	2. no		3	2
2470	1. PNP	218	4. Karaoke	2. No	37	5	1. Married	444	0	5	2	2	2	2	2	1	2	2	2	2	28	1. husband	0	2	0			0					4. never use	2								0		2. no	2. no	0. no had sex		3	1
1874	5. BMC	25	4. Karaoke	2. No	31	3	1. Married	84	0	3	2	2	2	2	2	2	2	2	2	1	23	1. husband	0	1	0			0					4. never use	2								0		2. no	2. no	0. no had sex		3	1
39	11. KTH	8	4. Karaoke	2. No	23	1	0. Never	276	0	3	2	2	2	1	2	2	2	2	2	2	0							0					0. never had sex	0															2
3338	2. KPC	39	4. Karaoke	2. No	29	7	1. Married	60	0	60	2	2	2	2	2	2	2	2	1	2	22	1. husband	0	0	0			0					4. never use	2								2		2. no	2. no	2. no		7	2
1736	4. BTB	28	4. Karaoke	2. No	36	6	1. Married	432	0	11	2	2	2	1	2	2	2	2	2	2	25	1. husband	2	2	0			0					1. alway	2								0		2. no	2. no	0. no had sex		3	2
465	17. PLN	4	5. Beergarden	2. No	25	7	3. Divorced	12	1	12	2	2	2	1	2	2	2	2	2	2	19	1. husband	2	1	1	36	1. private clinic	0					1. alway	1	8	8	1. yes	1. alway	1. alway	1	1. alway	0		2. no	2. no	2. no			2
1208	12. KCN	1	4. Karaoke	2. No	25	5	3. Divorced	24	1	5	2	2	2	2	1	2	2	2	2	2	20	1. husband	1	0	1	4	5. pharmacie	0					0. never had sex	2								1	1. alway	2. no	2. no	2. no		5	2
2454	1. PNP	276	4. Karaoke	2. No	39	12	3. Divorced	72	0	18	2	2	2	2	1	2	2	2	1	2	24	1. husband	4	2	2	24	5. pharmacie	2	1. yes	3	10	4. never use	4. never use	1	7	1	1. yes	1. alway	1. alway	2		1	0. never had sex	2. no	2. no	2. no		15	2
3488	1. PNP	5	2. Freelance	2. No	35	0	0. Never	60	0	36	2	2	2	2	2	2	2	2	2	1	25	2. boyfriend	0	0	0			0					0. never had sex	1	4	0	1. yes	1. alway	1. alway	2		1	4. never use	2. no	2. no	2. no		4	2
3281	2. KPC	21	4. Karaoke	2. No	19	0	0. Never	24	0	18	2	2	2	2	2	2	2	2	1	2	18	3. client	1	0	1	7	1. private clinic	2	1. yes	2	2	4. never use	0. never had sex	2								0		2. no	2. no	1. yes	5. be faithfull	15	1
3415	8. PSN	35	4. Karaoke	2. No	25	3	0. Never	12	2	8	2	2	2	2	2	1	2	2	2	2	19	2. boyfriend	4	0	4	7	5. pharmacie	1	1. yes	4	12	4. never use	0. never had sex	2								0		2. no	2. no	1. yes	5. be faithfull	7	1
1667	6. SRP	6	4. Karaoke	2. No	34	2	3. Divorced	36	1	36	2	2	2	2	2	1	2	2	2	2	21	1. husband	1	2	0			0					0. never had sex	2								0		0. no sexual	0. no had sex	0. no had sex		96	1
3392	8. PSN	35	4. Karaoke	2. No	18	5	0. Never	216	0	6	2	2	2	2	2	2	2	2	2	1	0							1	2. no				0. never had sex	0														96	1
913	10. KDL	31	4. Karaoke	2. No	20	12	0. Never	60	0	6	2	2	2	2	2	1	2	2	2	2	0							1	2. no				0. never had sex	0														96	2
3359	8. PSN	1	2. Freelance	2. No	28	6	3. Divorced	180	0	3	2	2	2	2	2	2	2	2	1	2	19	1. husband	2	1	1	24	5. pharmacie	0					0. never had sex	1	1	1	1. yes	1. alway	1. alway	2		2		2. no	2. no	2. no		9	2
550	3. PVG	1	4. Karaoke	2. No	35	2	3. Divorced	396	2	4	2	2	2	2	2	2	2	2	1	2	21	1. husband	0	1	0			0					0. never had sex	2								0		2. no	2. no	0. no had sex		10	1
774	16. PVH	3	4. Karaoke	2. No	25	3	1. Married	3	2	3	2	2	2	1	2	2	2	2	2	2	15	2. boyfriend	0	1	0			1	1. yes	2	5	1. alway	4. never use	2								0		2. no	2. no	0. no had sex		7	2
1397	6. SRP	115	4. Karaoke	2. No	28	11	1. Married	2	0	2	2	2	2	2	2	2	2	2	2	1	25	1. husband	0	1	0			1	1. yes	4	5	2. frequent	3. sometime	2								0		2. no	2. no	1. yes		4	1
567	3. PVG	1	4. Karaoke	2. No	26	3	3. Divorced	4	2	4	2	2	2	1	2	2	2	2	1	2	18	1. husband	0	1	0			1	1. yes	1	2	4. never use	0. never had sex	0														4	1
1256	12. KCN	7	4. Karaoke	2. No	27	5	3. Divorced	1	1	1	2	2	2	2	2	2	2	2	2	1	19	1. husband	0	0	0			1	1. yes	1	3	1. alway	3. sometime	1	2	2	1. yes	1. alway	1. alway	2		0		2. no	2. no	2. no		5	1
3252	5. BMC	48	4. Karaoke	2. No	28	7	0. Never	12	0	1	2	2	2	1	2	2	2	2	2	2	25	1. husband	0	1	0			1	2. no				0. never had sex	0														96	1
242	15. OMC	3	4. Karaoke	2. No	20	3	3. Divorced	1	0	1	2	2	2	2	2	2	2	2	2	1	14	1. husband	0					0					0. never had sex	2								0		2. no	2. no	2. no		0	2
3042	6. SRP		4. Karaoke	2. No	29	4	3. Divorced	84	0	6	2	2	2	2	2	2	2	2	2	1	19	1. husband	1	2	1	1	5. pharmacie	1	1. yes	1	2	4. never use	0. never had sex	1	1	1	1. yes	1. alway	1. alway	2		0		2. no	2. no	1. yes	5. be faithfull	15	1
971	14. KSP	6	4. Karaoke	2. No	33	7	3. Divorced	396	0	6	2	2	2	1	2	2	2	2	1	2	18	1. husband	2	2	0			0					0. never had sex	1	1	1	1. yes	1. alway	1. alway	2		0		2. no	2. no	2. no		3	2
3312	2. KPC	32	4. Karaoke	2. No	21	2	0. Never	3	1	3	2	2	2	2	2	2	2	2	2	1	18	2. boyfriend	0	0	0			1	1. yes	2	2	4. never use	0. never had sex	1	2	1	1. yes	1. alway	1. alway	2		0		2. no	2. no	1. yes	1. he didn't have a STD/HIV	7	1
1708	4. BTB	46	5. Beergarden	2. No	22	3	0. Never	36	0	36	2	2	2	2	2	2	2	2	2	1	0							1	2. no				0. never had sex	0														96	2
56	11. KTH	10	4. Karaoke	2. No	23	6	0. Never	276	0	7	2	2	2	2	2	2	2	2	2	1	18	2. boyfriend	1	0	1	3	5. pharmacie	1	1. yes	2	5	4. never use	0. never had sex	2								0		2. no	2. no	1. yes	1. he didn't have a STD/HIV	7	2
2269	1. PNP	44	4. Karaoke	2. No	30	9	0. Never	360	0	24	2	2	2	2	2	2	2	2	2	1	25	2. boyfriend	0	1	0			1	1. yes	3	7	4. never use	0. never had sex	1	0	0	1. yes	0. never had sex	0. never had sex	2		0		2. no	2. no	2. no		3	2
2330	1. PNP	131	4. Karaoke	2. No	37	7	3. Divorced	120	1	12	2	2	1	2	2	2	2	2	2	2	15	1. husband	0	0	0			0					0. never had sex	0														4	2
2404	1. PNP	305	4. Karaoke	2. No	30	5	3. Divorced	160	0	12	2	2	1	2	2	1	2	2	2	2	18	2. boyfriend	3	1	2	24	1. private clinic	2	1. yes	1	3	4. never use	4. never use	1	1	1	1. yes	1. alway	1. alway	2		0		2. no	2. no	1. yes	5. be faithfull	3	2
400	18. RTK	11	4. Karaoke	2. No	18	9	0. Never	1	2	1	2	2	2	2	2	2	2	2	2	1	17	2. boyfriend	0	0	0			0					0. never had sex	1	3	0	1. yes	1. alway	1. alway	2		0		2. no	1. yes	2. no		5	1
1612	6. SRP	15	5. Beergarden	2. No	34	7	4. Living with partner	48	0	5	2	2	2	1	2	2	2	2	2	2	28	2. boyfriend	0	0	0			1	1. yes	2	8	3. sometime	0. never had sex	0														5	2
3494	1. PNP	25	2. Freelance	2. No	27	0	1. Married	1	0	1	2	2	2	2	2	2	2	2	2	1	22	1. husband	0	2	0			1					4. never use	1	8	5	1. yes	1. alway	1. alway	2		0		2. no	2. no	2. no		3	2
207	9. PST	8	4. Karaoke	2. No	29	4	1. Married	3	0	3	2	2	2	2	2	2	2	2	2	1	25	1. husband	0	0	0			0					4. never use	2								0		2. no	2. no	0. no had sex		5	1
3165	4. BTB	64	2. Freelance	2. No	32	7	0. Never	384	0	120	2	2	2	2	2	2	2	2	2	1	25	3. client	0	0	0			0					0. never had sex	1	1	1	1. yes	1. alway	1. alway	2		2		2. no	2. no	2. no		4	2
643	7. KHK	5	4. Karaoke	2. No	29	6	3. Divorced	34	2	1	2	2	2	2	2	2	2	2	1	2	25	1. husband	1	2	1	24	1. private clinic	0					0. never had sex	1	0	0	1. yes	0. never had sex	3. sometime	2		0		2. no	2. no	1. yes	5. be faithfull	4	2
905	10. KDL	13	5. Beergarden	2. No	35	9	1. Married	132	0	1	2	2	2	2	2	2	2	2	2	1	25	1. husband	0	0	0			0					4. never use	2								0		2. no	2. no	1. yes	5. be faithfull	7	2
3430	1. PNP	4	2. Freelance	2. No	24	0	1. Married	288	0	36	2	2	2	2	2	2	2	1	2	2	20	1. husband	0	2	0			0					4. never use	1	5	1	1. yes	1. alway	1. alway	2		0		2. no	2. no	2. no		4	2
1006	14. KSP	13	4. Karaoke	2. No	36	9	3. Divorced	120	1	24	2	2	2	2	2	2	2	2	2	1	15	1. husband	0	4	0			0					0. never had sex	2								0		2. no	2. no	2. no		96	2
3179	5. BMC	57	2. Freelance	2. No	30	3	0. Never	60	1	60	2	2	2	1	2	2	2	2	2	2	16	2. boyfriend	0	0	0			1	1. yes	3	6	1. alway	0. never had sex	1	4	1	1. yes	1. alway	1. alway	1	1. alway	0		2. no	2. no	2. no		7	2
1749	4. BTB	28	4. Karaoke	2. No	25	9	0. Never	300	0	4	2	2	2	1	2	2	2	2	2	2	0							0					0. never had sex	0														96	2
827	16. PVH	12	4. Karaoke	2. No	30	0	3. Divorced	36	0	12	2	2	2	2	2	2	2	2	2	1	21	1. husband	0	1	0			0					0. never had sex	1	1	0	1. yes	0. never had sex	0. never had sex	2		0		0. no sexual	0. no had sex	0. no had sex		4	1
2399	1. PNP	218	4. Karaoke	2. No	28	5	3. Divorced	96	0	12	2	2	2	2	2	2	2	2	1	2	18	4. abuse	3	1	2	12	5. pharmacie	1	1. yes	4	12	4. never use	0. never had sex	1	1	1	1. yes	1. alway	1. alway	2		1	4. never use	2. no	1. yes	1. yes	5. be faithfull	6	2
392	18. RTK	3	4. Karaoke	2. No	19	8	0. Never	3	0	3	2	2	2	2	2	2	2	2	2	1	19	2. boyfriend	0	0	0			1	1. yes	20	20	3. sometime	0. never had sex	2								2		2. no	2. no	1. yes	5. be faithfull	3	1
530	3. PVG	4	4. Karaoke	2. No	30	0	0. Never	360	0	60	2	2	2	2	2	2	2	2	1	2	25	2. boyfriend	1	0	1	48	3. health center/hospital	1	1. yes	2	6	1. alway	0. never had sex	2								2		2. no	2. no	2. no		96	2
3449	1. PNP	7	2. Freelance	2. No	40	5	3. Divorced	240	0	24	2	2	2	2	2	2	2	2	2	1	14	1. husband	1	0	1	3	1. private clinic	0					0. never had sex	1	5	3	1. yes	1. alway	2. frequent	1	1. alway	0		2. no	2. no	1. yes	1. he didn't have a STD/HIV	0	2
3440	1. PNP	4	5. Beergarden	2. No	30	3	1. Married	120	0	120	2	2	2	2	2	2	2	2	1	2	18	2. boyfriend	3	3	2	3	1. private clinic	0					4. never use	1	3	0	1. yes	1. alway	1. alway	1	1. alway	0		2. no	2. no	2. no		3	2
1609	6. SRP	15	5. Beergarden	2. No	23	12	2. Married not living together	3	0	4	2	2	2	2	2	2	2	2	2	1	18	1. husband	0	1	2	36	1. private clinic	0					4. never use	2								2		2. no	2. no	0. no had sex		8	2
2512	1. PNP	334	4. Karaoke	2. No	26	6	1. Married	70	0	2	2	2	2	1	2	2	2	2	2	2	16	1. husband	0	2	0			1	1. yes	1	1	1. alway	4. never use	1	1	1	1. yes	1. alway	1. alway	2		0		2. no	2. no	2. no		3	2
993	14. KSP	8	4. Karaoke	2. No	29	4	3. Divorced	2	0	2	2	2	2	2	2	2	2	2	2	1	29	1. husband	0	0	0			1	1. yes	2	5	3. sometime	0. never had sex	1	3	0	1. yes	3. sometime	3. sometime	2		0		2. no	2. no	1. yes	4. he offered more money	9	2
1641	6. SRP	63	4. Karaoke	2. No	19	9	0. Never	24	0	5	2	2	2	2	2	2	2	2	2	1	19	2. boyfriend	0	0	0			1	1. yes	2	10	3. sometime	0. never had sex	2								0		2. no	2. no	2. no		10	2
315	15. OMC	7	4. Karaoke	2. No	36	5	2. Married not living together	2	1	2	2	2	2	2	2	2	2	2	2	1	17	1. husband	7	4	3	1	1. private clinic	1	1. yes	1	1	4. never use	0. never had sex	1	1	1	2. no	4. never use	0. never had sex	2		2		2. no	1. yes	1. yes		96	1
755	16. PVH	5	4. Karaoke	2. No	19	9	3. Divorced	228	0	1	2	2	2	2	2	2	2	2	2	1	18	1. husband	1	1	0			1	1. yes				4. never use	2								0		2. no	2. no	2. no		3	2
2394	1. PNP	218	4. Karaoke	2. No	25	7	3. Divorced	2	1	2	2	2	2	2	2	2	2	2	2	1	20	1. husband	0	2	0			2	1. yes	1	1	4. never use	0. never had sex	1	1	0	2. no	4. never use	4. never use	2		0		2. no	2. no	1. yes	2. he persuaded me not use condom	7	1
3523	1. PNP	13	2. Freelance	2. No	43	4	1. Married	24	0	16	2	2	2	2	2	2	2	2	2	1	18	1. husband	0	3	0			0					4. never use	1	2	1	1. yes	1. alway	1. alway	2		0		2. no	2. no	2. no		3	2
3573	1. PNP	10	2. Freelance	2. No	32	0	3. Divorced	96	0	6	2	2	2	1	2	2	2	2	2	2	21	1. husband	0	4	0			0					0. never had sex	1	5	2	1. yes	1. alway	1. alway	2		0		2. no	2. no	2. no		4	2
1583	6. SRP	37	5. Beergarden	2. No	31	4	3. Divorced	372	0	3	2	2	2	2	2	2	2	2	2	1	27	2. boyfriend	0	0	0			0					0. never had sex	1	1	0	1. yes	2. frequent	2. frequent	2		0		1. yes	2. no	1. yes	3. he force me not use condom	4	2
1043	14. KSP	9	5. Beergarden	2. No	20	7	0. Never	240	0	1	2	2	2	1	2	2	2	2	1	2	17	2. boyfriend	1	0	1	1	3. health center/hospital	1	2. no				0. never had sex	2								0		2. no	2. no	2. no		3	1
2475	1. PNP	218	4. Karaoke	2. No	25	9	1. Married	48	0	6	2	2	2	2	2	2	2	2	2	1	24	1. husband	0	1	0			0					4. never use	2								0		2. no	2. no	0. no had sex		10	2
829	16. PVH	12	4. Karaoke	2. No	29	7	3. Divorced	1	3	1	2	2	2	2	2	2	2	2	2	1	18	1. husband	0	1	0			1	1. yes	2	2	3. sometime	0. never had sex	2								0		2. no	2. no	1. yes	1. he didn't have a STD/HIV	3	2
824	16. PVH	13	4. Karaoke	2. No	26	4	1. Married	72	0	72	2	2	2	2	2	2	2	2	2	1	17	1. husband	4	2	2	24	5. pharmacie	0					4. never use	2								0		2. no	2. no	2. no		3	1
2338	1. PNP	160	4. Karaoke	2. No	19	7	0. Never	6	1	6	2	2	2	2	2	2	2	2	2	1	0							1	2. no				0. never had sex	0														96	2
3507	1. PNP	25	2. Freelance	2. No	28	10	0. Never	120	0	6	2	2	2	1	2	2	2	2	2	2	17	2. boyfriend	0	0	0			1	1. yes	4	10	4. never use	0. never had sex	1	4	1	1. yes	1. alway	1. alway	2		0		2. no	2. no	2. no		2	2
1449	6. SRP	146	4. Karaoke	2. No	18	0	0. Never	1	0	1	2	2	2	2	2	2	2	2	2	1	18	3. client	0	0	0			0					0. never had sex	1	2	2	1. yes	1. alway	1. alway	2		0		2. no	2. no	2. no		9	2
2418	1. PNP	247	4. Karaoke	2. No	22	3	1. Married	244	0	2	2	2	2	2	2	2	2	2	2	1	25	2. boyfriend	1	1	0			0					0. never had sex	2								1	3. sometime	2. no	1. yes	1. yes	0. i want to become pregnant	15	2
49	11. KTH	8	4. Karaoke	2. No	19	8	0. Never	228	0	2	2	2	2	1	2	2	2	2	2	2	17	3. client	0	0	0			3	2. no				0. never had sex	1	1	1	1. yes	1. alway	1. alway	2		0		2. no	2. no	2. no		96	2
1921	2. KPC	2	4. Karaoke	2. No	22	6	3. Divorced	36	1	36	2	2	2	2	2	2	2	2	1	2	19	1. husband	0	1	0			0					0. never had sex	2								2		2. no	2. no	2. no		96	2
3397	8. PSN	35	4. Karaoke	2. No	19	6	0. Never	27	0	24	2	2	2	2	2	2	2	2	2	1	0							1	2. no				0. never had sex	0														96	1
2376	1. PNP	160	4. Karaoke	2. No	18	5	0. Never	6	1	4	2	2	2	2	2	2	2	2	1	2	17	5. other	0	0	0			1	2. no				0. never had sex	2								0		2. no	2. no	0. no had sex		96	2
1199	12. KCN	3	4. Karaoke	2. No	30	6	3. Divorced	2	1	2	2	2	2	2	2	2	2	2	1	2	18	1. husband	0	0	0			0					4. never use	2								0		2. no	2. no	2. no		7	2
3378	8. PSN	43	4. Karaoke	2. No	25	9	0. Never	18	0	9	2	2	2	2	2	2	2	2	2	1	24	3. client	0	0	0			0					0. never had sex	1	1	1	1. yes	1. alway	2. frequent	2		1	4. never use	2. no	2. no	1. yes		7	1
3346	8. PSN	60	2. Freelance	2. No	29	0	0. Never	8	2	5	2	2	2	2	2	1	2	2	2	2	28	3. client	0	0	0			0					0. never had sex	1	1	0	1. yes	1. alway	1. alway	2		0		2. no	1. yes	1. yes	2. he persuaded me not use condom	4	2
1198	12. KCN	3	4. Karaoke	2. No	23	7	3. Divorced	276	0	8	2	2	2	1	2	2	2	2	2	2	17	1. husband	0	1	0			1	1. yes	10	20	4. never use	0. never had sex	1	1	1	1. yes	1. alway	1. alway	2		1	1. alway	2. no	2. no	1. yes	1. he didn't have a STD/HIV	7	2
3044	6. SRP	13	2. Freelance	2. No	21	8	0. Never	12	0	6	2	1	2	2	2	2	2	2	2	2	18	2. boyfriend	1	0	1	5	5. pharmacie	0					0. never had sex	1	2	0	1. yes	1. alway	1. alway	2		0		2. no	2. no	2. no		7	2
448	17. PLN	1	5. Beergarden	2. No	21	5	0. Never	12	1	12	2	2	2	1	2	2	2	2	2	2	21	2. boyfriend	0	0	0			5	1. yes	2	5	3. sometime	3. sometime	2								0		2. no	2. no	2. no		4	2
715	7. KHK	8	4. Karaoke	2. No	22	0	0. Never	5	2	5	2	2	2	2	2	2	2	2	2	1	19	2. boyfriend	0	0	0			0					0. never had sex	1	0	0	1. yes	0. never had sex	1. alway	2		0		2. no	2. no	2. no		96	1
659	7. KHK	2	4. Karaoke	2. No	20	2	0. Never	12	0	12	2	1	2	2	2	2	2	2	2	2	17	1. husband	1	1	0			1	1. yes	1	1	1. alway	1. alway	1	0	0	1. yes	0. never had sex	0. never had sex	2		2		2. no	2. no	2. no		7	2
1028	14. KSP	2	4. Karaoke	2. No	20	3	0. Never	24	0	24	2	2	2	2	2	2	2	2	2	1	0							0					0. never had sex	0														96	2
853	10. KDL	9	2. Freelance	2. No	21	8	3. Divorced	252	0	12	2	2	2	2	2	2	2	2	1	2	19	1. husband	0	0	0			1	1. yes	4	8	4. never use	0. never had sex	2								0		2. no	2. no	0. no had sex		7	2
2387	1. PNP	247	5. Beergarden	2. No	18	0	0. Never	12	0	1	2	2	2	2	2	2	2	2	2	1	0							0					0. never had sex	0														96	2
2004	2. KPC	21	4. Karaoke	2. No	18	8	0. Never	1	0	1	2	2	2	2	2	2	2	2	2	1	18	2. boyfriend	0	0	0			1	1. yes	1	0	1. alway	0. never had sex	0														10	2
178	9. PST	4	4. Karaoke	2. No	25	8	0. Never	13	0	13	2	2	2	2	2	2	2	2	2	1	0							0					0. never had sex	0														96	2
2088	8. PSN	1	4. Karaoke	2. No	30	9	3. Divorced	4	2	4	2	2	2	2	2	2	2	2	2	1	25	1. husband	0	0	0			0					0. never had sex	2								0		0. no sexual	0. no had sex	0. no had sex		96	2
995	14. KSP	8	5. Beergarden	2. No	23	8	0. Never	1	1	1	2	2	2	2	2	2	2	2	2	1	0							1	2. no				0. never had sex	0														96	2
1188	12. KCN	3	4. Karaoke	2. No	35	5	3. Divorced	420	0	1	2	2	2	2	2	2	2	2	1	2	24	1. husband	0	2	0			1	1. yes	1	1	3. sometime	0. never had sex	2								0		2. no	2. no	1. yes	1. he didn't have a STD/HIV	15	1
3271	2. KPC	55	4. Karaoke	2. No	20	7	3. Divorced	3	1	1	2	2	2	2	2	1	2	2	2	2	19	2. boyfriend	0	1	0			1	1. yes	2	6	4. never use	0. never had sex	1	10	3	2. no	2. frequent	2. frequent	1	4. never use	1	4. never use	2. no	2. no	1. yes	5. be faithfull	4	2
1308	6. SRP	94	4. Karaoke	2. No	26	3	1. Married	312	0	24	2	2	2	2	2	2	2	2	2	1	24	1. husband	0	1	0			0					4. never use	2								0		2. no	2. no	0. no had sex		14	2
1735	4. BTB	28	4. Karaoke	2. No	24	4	1. Married	7	1	7	2	2	2	2	2	2	2	2	1	2	17	1. husband	0	2	0			0					4. never use	2								0		2. no	2. no	2. no		96	2
3160	4. BTB	64	2. Freelance	2. No	31	5	3. Divorced	372	0	60	2	2	2	1	2	2	2	2	2	2	17	1. husband	1	5	0			1	1. yes	2	6	2. frequent	2. frequent	2								2		2. no	2. no	2. no		7	2
2280	1. PNP	316	4. Karaoke	2. No	29	9	0. Never	276	0	24	2	2	2	2	2	2	2	2	2	1	28	2. boyfriend	2	0	2	5	5. pharmacie	1	1. yes	5	15	4. never use	0. never had sex	1	1	0	1. yes	1. alway	1. alway	2		0		2. no	2. no	2. no		3	2
3311	2. KPC	33	3. beer girl	2. No	23	4	0. Never	36	1	24	2	2	2	2	2	2	2	2	1	2	21	2. boyfriend	4	1	3	12	1. private clinic	1	1. yes	5	10	4. never use	0. never had sex	2								0		2. no	2. no	2. no		10	2
1664	6. SRP	6	4. Karaoke	2. No	26	3	1. Married	312	0	48	2	2	2	2	2	2	2	2	2	1	17	1. husband	5	2	3	2	4. NGO clinic	0					4. never use	1	4	1	1. yes	1. alway	1. alway	2		1	1. alway	2. no	1. yes	2. no		2	2
1088	13. TKO	5	4. Karaoke	2. No	30	5	3. Divorced	360	0	12	2	2	2	1	2	2	2	2	2	2	21	1. husband	1	1	0			1	1. yes	2	6	4. never use	4. never use	2								0		2. no	2. no	2. no		3	1
3221	5. BMC	40	4. Karaoke	2. No	22	12	0. Never	36	0	24	2	2	2	2	2	2	2	2	2	1	0							1	2. no				0. never had sex	0														96	1
1691	4. BTB	15	5. Beergarden	2. No	22	12	4. Living with partner	264	0	1	2	2	2	2	2	1	2	2	2	2	18	2. boyfriend	0	0	0			2	1. yes	2	2	3. sometime	0. never had sex	2								0		2. no	2. no	2. no		4	2
2316	1. PNP	345	4. Karaoke	2. No	25	7	0. Never	312	0	1	2	2	2	2	2	2	2	2	2	1	22	2. boyfriend	0	0	0			1	1. yes	0		4. never use	0. never had sex	2								0		2. no	2. no	0. no had sex		96	2
3146	4. BTB	89	2. Freelance	2. No	29	10	1. Married	36	1	36	2	2	2	1	2	2	2	2	2	2	20	1. husband	2	0	2	2	1. private clinic	0					3. sometime	1	2	1	1. yes	1. alway	1. alway	2		1	4. never use	2. no	2. no	2. no		3	2
719	7. KHK	8	4. Karaoke	2. No	33	2	2. Married not living together	66	3	66	2	2	2	1	2	2	2	2	2	2	18	2. boyfriend	3	1	3	2	1. private clinic	2	1. yes	2	6	1. alway	1. alway	1	0	0	1. yes	0. never had sex	0. never had sex	2		2		2. no	2. no	0. no had sex		17	2
1946	2. KPC	14	4. Karaoke	2. No	20	8	0. Never	60	0	60	2	2	2	2	2	2	2	2	2	1	0							0					0. never had sex	0														96	2
1034	14. KSP	7	4. Karaoke	2. No	30	2	3. Divorced	24	0	24	2	2	2	2	2	2	2	2	1	2	19	1. husband	1	1	0			1	1. yes	2	4	3. sometime	0. never had sex	1	2	1	1. yes	3. sometime	3. sometime	1	4. never use	0		2. no	2. no	1. yes	5. be faithfull	5	2
2498	1. PNP	334	4. Karaoke	2. No	24	7	3. Divorced	36	0	1	2	2	2	2	2	2	2	2	1	2	21	2. boyfriend	0	1	0			1	2. no				0. never had sex	2								0		2. no	2. no	0. no had sex		96	2
1864	5. BMC	25	4. Karaoke	2. No	26	0	0. Never	48	2	48	2	2	2	2	2	2	2	2	2	1	26	2. boyfriend	0	0	0			3	1. yes	1	3	4. never use	0. never had sex	1	1	1	2. no	4. never use	0. never had sex	2		0		2. no	2. no	2. no		96	2
1591	6. SRP	37	5. Beergarden	2. No	24	9	3. Divorced	3	2	3	2	2	2	2	2	2	2	2	2	1	18	1. husband	2	1	1	33	3. health center/hospital	1	1. yes	1	5	1. alway	4. never use	2								0		2. no	2. no	0. no had sex		7	2
1383	6. SRP	117	4. Karaoke	2. No	27	12	0. Never	48	0	42	2	2	2	2	2	2	2	2	1	2	23	2. boyfriend	2	0	2	9	5. pharmacie	1	1. yes	0	2	4. never use	0. never had sex	1	1	0	1. yes	1. alway	2. frequent	1	1. alway	0		2. no	2. no	1. yes	3. he force me not use condom	10	1
1969	2. KPC	15	4. Karaoke	2. No	21	3	0. Never	36	1	4	2	2	2	2	2	2	2	2	2	1	18	2. boyfriend	0	0	0			0					0. never had sex	1	0	0	1. yes	3. sometime	3. sometime	2		2		1. yes	2. no	1. yes	8. other	3	1
3214	5. BMC	33	4. Karaoke	2. No	18	4	0. Never	12	0	6	2	2	2	2	2	2	2	2	1	2	17	2. boyfriend	0	0	0			1	1. yes	3	3	4. never use	0. never had sex	2								0		2. no	2. no	1. yes	5. be faithfull	1	1
977	14. KSP	15	4. Karaoke	2. No	28	5	3. Divorced	336	0	1	2	2	2	1	2	2	2	2	2	2	17	1. husband	2	2	1	6	5. pharmacie	0					0. never had sex	1	2	0	1. yes	1. alway	3. sometime	1	1. alway	0		2. no	2. no	1. yes	2. he persuaded me not use condom	3	1
3399	8. PSN	35	4. Karaoke	2. No	26	6	3. Divorced	312	0	6	2	2	2	2	2	2	2	2	2	1	22	1. husband	0	0	0			0					0. never had sex	1	1	0	1. yes	1. alway	1. alway	1	1. alway	0		2. no	2. no	2. no		15	1
3347	8. PSN	60	2. Freelance	2. No	29	4	3. Divorced	18	0	4	2	2	2	2	2	2	2	2	1	2	21	1. husband	2	2	0			1	1. yes	2	5	3. sometime	0. never had sex	1	2	1	1. yes	1. alway	1. alway	1	1. alway	2		2. no	2. no	1. yes	5. be faithfull	7	2
249	15. OMC	2	4. Karaoke	2. No	36	7	3. Divorced	24	0	24	2	2	2	2	2	2	2	2	2	1	16	1. husband	0					1	1. yes	0	1	1. alway	0. never had sex	0								0		0. no sexual	0. no had sex	2. no		0	2
196	9. PST	7	2. Freelance	2. No	22	7	3. Divorced	14	0	14	2	2	2	2	2	2	2	2	2	1	18	1. husband	0	0	0			0					0. never had sex	1	3	0	1. yes	1. alway	1. alway	2		0		2. no	2. no	2. no		7	1
1336	6. SRP	120	4. Karaoke	2. No	30	6	3. Divorced	18	0	6	2	2	2	2	2	2	2	2	2	1	19	1. husband	5	4	1	8	5. pharmacie	0					0. never had sex	0														5	1
569	3. PVG	1	4. Karaoke	2. No	25	0	3. Divorced	300	0	1	2	2	2	2	2	2	2	2	2	1	21	1. husband	0	1	0			0					4. never use	2								0		2. no	2. no	2. no		7	1
3497	1. PNP	25	2. Freelance	2. No	27	0	4. Living with partner	18	0	18	2	2	2	2	2	2	2	2	1	2	23	2. boyfriend	1	1	2	10	1. private clinic	0					4. never use	1	10	0	1. yes	1. alway	1. alway	2		0		1. yes	2. no	2. no		0	2
3372	8. PSN	43	4. Karaoke	2. No	28	6	0. Never	24	0	24	2	2	2	2	2	2	2	2	2	1	21	2. boyfriend	1	0	1	12	1. private clinic	0					0. never had sex	2								2		0. no sexual	0. no had sex	0. no had sex		96	2
616	3. PVG	11	4. Karaoke	2. No	30	6	3. Divorced	350	1	5	2	2	2	2	2	1	2	2	2	2	17	1. husband	0	1	0			2	1. yes	2	7	4. never use	0. never had sex	1	2	2	1. yes	1. alway	1. alway	2		0		2. no	2. no	1. yes	5. be faithfull	7	2
3307	2. KPC	29	4. Karaoke	2. No	28	7	0. Never	60	0	60	2	2	2	2	2	2	2	2	2	1	0							0					0. never had sex	0														96	2
1959	2. KPC	6	4. Karaoke	2. No	24	8	3. Divorced	2	1	2	2	2	2	2	2	2	2	2	2	1	16	1. husband	0	1	0			0					0. never had sex	2								0		0. no sexual	0. no had sex	0. no had sex		96	2
1345	6. SRP	121	4. Karaoke	2. No	26	9	1. Married	312	0	48	2	2	2	1	2	2	2	2	2	2	24	1. husband	1	1	0			0					4. never use	0														4	1
3067	6. SRP	2	2. Freelance	2. No	31	4	3. Divorced	12	1	2	2	1	2	2	2	2	2	2	2	2	17	1. husband	1	1	0			1	1. yes	2	6	1. alway	1. alway	1	3	1	1. yes	1. alway	1. alway	2		1	1. alway	1. yes	2. no	1. yes	4. he offered more money	1	2
3291	2. KPC	21	4. Karaoke	2. No	27	12	0. Never	12	1	12	2	2	2	2	2	2	2	2	2	1	25	2. boyfriend	0	0	0			1	1. yes	3	3	4. never use	0. never had sex	2								2		2. no	2. no	2. no		3	2
1367	6. SRP	117	4. Karaoke	2. No	25	9	0. Never	300	0	46	2	2	2	2	2	2	2	2	2	1	23	2. boyfriend	0	0	0			2	2. no				0. never had sex	2								0		0. no sexual	0. no had sex	0. no had sex		96	1
251	15. OMC	2	4. Karaoke	2. No	29	0	0. Never	1	2	1	2	2	2	2	2	2	2	2	2	1	18	1. husband	2	1	1	2	3. health center/hospital	0					4. never use	2								0		2. no	2. no	0. no had sex		10	2
339	18. RTK	1	1. Formerbrothel	2. No	28	0	3. Divorced	1	0	1	2	2	2	2	2	2	2	2	1	2	24	1. husband	2	1	1	24	3. health center/hospital	0					0. never had sex	1	0	0	1. yes	1. alway	1. alway	2		0		2. no	2. no	2. no		5	1
2304	1. PNP	255	5. Beergarden	2. No	28	3	0. Never	120	0	120	2	2	2	2	2	2	2	2	2	1	0							0					0. never had sex	0														96	2
3547	1. PNP	10	2. Freelance	2. No	23	0	4. Living with partner	276	1	5	2	2	2	2	2	2	2	2	2	1	17	3. client	0	1	0			4	1. yes	3	5	1. alway	1. alway	1	3	4	1. yes	1. alway	1. alway	1	1. alway	2		2. no	2. no	1. yes	1. he didn't have a STD/HIV	3	2
890	10. KDL	33	5. Beergarden	2. No	18	6	0. Never	2	2	1	2	2	2	2	2	2	2	2	2	1	0							0					0. never had sex	2								2		0. no sexual	0. no had sex	0. no had sex		96	1
161	9. PST	2	4. Karaoke	2. No	25	5	0. Never	84	1	4	2	2	2	2	2	1	2	2	2	2	23	2. boyfriend	0	0	0			1	1. yes	1	3	3. sometime	0. never had sex	2								0		2. no	2. no	0. no had sex		7	2
1699	4. BTB	46	5. Beergarden	2. No	20	5	0. Never	240	1	3	2	2	2	2	2	1	2	2	2	2	15	2. boyfriend	0	0	0			2	1. yes	15	15	4. never use	4. never use	2								0		2. no	2. no	2. no			2
2149	1. PNP	479	4. Karaoke	2. No	30	3	1. Married	24	0	24	2	2	2	2	2	2	2	2	2	1	18	1. husband	2	2	1	5	1. private clinic	0					4. never use	2								0		2. no	2. no	0. no had sex		5	1
1557	6. SRP	65	4. Karaoke	2. No	22	4	0. Never	48	0	24	2	2	2	1	2	2	2	2	2	2	18	2. boyfriend	1	0	1	3	5. pharmacie	2	1. yes	10	30	4. never use	4. never use	1	1	1	2. no	4. never use	4. never use	2		1	4. never use	2. no	2. no	1. yes	5. be faithfull	3	2
3582	1. PNP	16	2. Freelance	2. No	35	2	1. Married	240	0	120	2	2	2	2	2	2	2	2	2	1	18	1. husband	3	2	3	24	3. health center/hospital	2	1. yes	10	15	1. alway	4. never use	1	10	2	1. yes	1. alway	1. alway	1	1. alway	0		2. no	2. no	2. no		3	2
1638	6. SRP	63	4. Karaoke	2. No	30	4	1. Married	24	0	5	2	2	2	2	2	2	2	2	2	1	23	2. boyfriend	6	1	5	6	3. health center/hospital	0					4. never use	2								0		2. no	2. no	2. no		7	2
3295	2. KPC	26	4. Karaoke	2. No	26	5	3. Divorced	48	0	48	2	2	2	2	2	2	2	2	1	2	24	1. husband	2	3	0			0					4. never use	2								0		2. no	2. no	0. no had sex		10	2
1453	6. SRP	84	5. Beergarden	2. No	23	6	3. Divorced	276	0	1	2	2	2	2	2	1	2	2	2	2	18	1. husband	0	1	0			1	2. no				0. never had sex	2								1	4. never use	2. no	2. no	1. yes	5. be faithfull	7	1
2190	1. PNP	15	2. Freelance	2. No	27	5	3. Divorced	1	1	1	2	2	2	2	2	2	2	2	2	1	23	1. husband	0	0	0			0					0. never had sex	0														7	2
1817	5. BMC	11	4. Karaoke	2. No	33	3	1. Married	120	0	4	2	2	1	2	2	2	2	2	2	2	18	2. boyfriend	2	1	1	12	1. private clinic	0					4. never use	1	1	0	1. yes	0. never had sex	1. alway	2		0		1. yes	1. yes	2. no		10	1
2212	1. PNP	133	4. Karaoke	2. No	24	5	0. Never	24	0	13	2	2	2	1	2	2	2	2	1	2	20	3. client	0	1	0			0					0. never had sex	1	1	0	1. yes	0. never had sex	1. alway	2		0		2. no	2. no	2. no		5	2
3521	1. PNP	13	2. Freelance	2. No	28	10	0. Never	62	0	5	2	2	2	2	2	2	2	2	2	1	17	2. boyfriend	0	0	0			19	1. yes	4	4	1. alway	1. alway	1	3	1	1. yes	1. alway	1. alway	1	1. alway	0		2. no	2. no	2. no		2	2
1130	13. TKO	2	4. Karaoke	2. No	28	10	3. Divorced	336	0	16	2	2	2	2	2	2	2	2	2	1	19	1. husband	0	0	0			0					0. never had sex	2								0		0. no sexual	0. no had sex	0. no had sex		96	1
3306	2. KPC	29	4. Karaoke	2. No	26	4	3. Divorced	5	1	5	2	2	2	2	2	2	2	2	1	2	23	1. husband	3	2	3	4	1. private clinic	4	1. yes	6	10	4. never use	0. never had sex	1	1	0	1. yes	2. frequent	2. frequent	1	4. never use	1	4. never use	2. no	2. no	1. yes	1. he didn't have a STD/HIV	7	1
1755	4. BTB	28	4. Karaoke	2. No	26	5	0. Never	312	0	8	2	2	2	2	2	2	2	2	2	1	23	2. boyfriend	2	0	2	3	5. pharmacie	1	1. yes	10	30	4. never use	0. never had sex	2								0		2. no	2. no	0. no had sex		3	1
2012	8. PSN	28	3. beer girl	2. No	26	6	3. Divorced	312	0	7	2	2	1	2	2	2	2	2	2	2	15	2. boyfriend	4	0	4	10	5. pharmacie	1	1. yes	2	2	4. never use	0. never had sex	2								0		2. no	2. no	1. yes	5. be faithfull	1	1
1329	6. SRP	120	4. Karaoke	2. No	31	7	0. Never	120	0	24	2	2	2	2	2	2	2	2	2	1	19	2. boyfriend	0	0	0			0					0. never had sex	0														96	2
1506	6. SRP	13	5. Beergarden	2. No	27	4	1. Married	66	0	2	2	2	2	2	2	1	2	2	2	2	23	1. husband	1	1	0			0					4. never use	2								0		2. no	2. no	0. no had sex		14	2
2518	1. PNP	220	4. Karaoke	2. No	27	8	3. Divorced	24	0	3	2	2	2	2	2	2	2	2	1	2	23	1. husband	0	1	0			1	1. yes	1	0	4. never use	0. never had sex	1	1	1	1. yes	1. alway	1. alway	2		0		2. no	2. no	2. no		3	2
109	9. PST	1	4. Karaoke	2. No	34	0	3. Divorced	378	0	120	2	2	2	2	2	2	2	2	2	1	14	1. husband	0	0	0			0					0. never had sex	1	1	1	1. yes	0. never had sex	1. alway	1	1. alway	0		2. no	2. no	2. no		96	2
767	16. PVH	5	4. Karaoke	2. No	26	7	3. Divorced	4	1	4	2	2	2	2	2	1	2	2	2	2	18	2. boyfriend	0	3	0			3	1. yes	5	5	4. never use	4. never use	1	1	1	1. yes	2. frequent	2. frequent	1	4. never use	1	4. never use	2. no	2. no	1. yes	2. he persuaded me not use condom	0	2
239	15. OMC	3	4. Karaoke	2. No	37	3	3. Divorced	1	1	1	2	2	2	2	2	2	2	2	2	1	22	1. husband	2	2	0			1	1. yes	0	3	4. never use	4. never use	1	0	0	2. no	4. never use	4. never use	2		1	4. never use	2. no	2. no	1. yes	1. he didn't have a STD/HIV	7	2
556	3. PVG	1	4. Karaoke	2. No	23	6	0. Never	3	3	3	2	2	2	2	2	2	2	2	2	1	22	2. boyfriend	0	0	0			1	1. yes	1	1	4. never use	0. never had sex	0														96	1
3012	6. SRP		4. Karaoke	2. No	30	5	3. Divorced	360	0	3	2	2	2	1	2	2	2	2	2	2	21	1. husband	4	2	2	2	1. private clinic	0					4. never use	1	1	1	1. yes	1. alway	1. alway	2		0		2. no	2. no	2. no		4	2
1140	13. TKO	1	4. Karaoke	2. No	21	9	0. Never	3	0	3	2	2	2	2	2	2	2	2	1	2	0							1	2. no				0. never had sex	0														96	2
3562	1. PNP	19	2. Freelance	2. No	27	0	3. Divorced	180	1	12	2	2	2	2	2	2	2	2	2	1	14	2. boyfriend	3	3	1	12	3. health center/hospital	1	1. yes	10	20	1. alway	1. alway	1	7	3	1. yes	1. alway	1. alway	2		0		2. no	2. no	2. no		7	2
327	18. RTK	1	4. Karaoke	2. No	26	7	1. Married	48	0	48	2	2	1	1	2	1	2	2	1	2	23	1. husband	5	2	3	3	3. health center/hospital	0					4. never use	0														3	1
2236	1. PNP	423	4. Karaoke	2. No	32	0	1. Married	120	0	24	2	2	2	2	2	2	2	2	1	2	16	1. husband	0	1	0			0					4. never use	0														7	2
1897	5. BMC	46	4. Karaoke	2. No	21	12	0. Never	1	0	1	2	2	1	2	2	2	2	2	2	2	19	2. boyfriend	0	0	0			1	1. yes	4	12	4. never use	0. never had sex	2								0		2. no	2. no	1. yes	1. he didn't have a STD/HIV	7	2
963	14. KSP	6	4. Karaoke	2. No	34	0	3. Divorced	408	0	48	2	2	2	1	2	2	2	2	2	2	16	1. husband	4	4	1	12	3. health center/hospital	0					0. never had sex	1	0	0	1. yes	0. never had sex	1. alway	2		0		2. no	2. no	2. no		3	2
357	18. RTK	17	5. Beergarden	2. No	19	7	0. Never	1	0	1	2	2	2	2	2	1	2	2	2	2	0							0					0. never had sex	0														96	1
2436	1. PNP	247	5. Beergarden	2. No	27	5	1. Married	12	0	12	2	2	2	2	1	2	2	2	2	2	23	1. husband	0	1	0			0					1. alway	2								0		2. no	2. no	0. no had sex		15	2
1406	6. SRP	115	4. Karaoke	2. No	21	7	0. Never	12	0	12	2	2	2	2	2	2	2	2	2	1	18	2. boyfriend	0	0	0			0					0. never had sex	2								0		2. no	2. no	2. no		5	1
1763	4. BTB	15	4. Karaoke	2. No	23	12	0. Never	276	0	18	2	2	2	2	2	2	2	2	2	1	20	2. boyfriend	2	0	3	1	1. private clinic	1	2. no				0. never had sex	2								0		2. no	2. no	2. no		96	2
1081	13. TKO	5	4. Karaoke	2. No	30	6	3. Divorced	360	0	24	2	2	2	2	2	2	2	2	1	2	17	1. husband	1	1	0			1	1. yes	2	6	4. never use	0. never had sex	1	0	0	1. yes	0. never had sex	1. alway	2		1	4. never use	2. no	2. no	2. no		1	2
376	18. RTK	13	4. Karaoke	2. No	31	0	1. Married	48	0	48	2	2	1	1	2	1	2	2	2	2	23	1. husband	3	1	2	3	1. private clinic	0					4. never use	2								0		2. no	2. no	0. no had sex		3	1
2293	1. PNP	255	5. Beergarden	2. No	29	1	3. Divorced	312	0	36	2	2	2	2	2	1	2	2	2	2	27	2. boyfriend	0	0	1	12	1. private clinic	0					0. never had sex	2								0		2. no	2. no	0. no had sex		96	2
750	16. PVH	8	5. Beergarden	2. No	26	12	0. Never	5	1	3	2	2	2	2	2	2	2	2	2	1	23	2. boyfriend	0	0	0			3	1. yes	2	5	1. alway	0. never had sex	1	0	0	1. yes	0. never had sex	1. alway	2		1	1. alway	2. no	2. no	2. no		7	2
141	9. PST	5	4. Karaoke	2. No	29	0	3. Divorced	29	0	1	2	2	2	2	2	2	2	2	2	1	18	1. husband	0	0	0			0					0. never had sex	2								0		2. no	2. no	2. no		96	1
1576	6. SRP	41	4. Karaoke	2. No	24	5	1. Married	12	0	12	2	2	2	1	2	2	2	2	2	2	19	1. husband	3	0	3	1	4. NGO clinic	0					0. never had sex	2								0		0. no sexual	0. no had sex	0. no had sex		2	2
3025	6. SRP		4. Karaoke	2. No	28	7	3. Divorced	132	0	24	2	2	1	2	2	2	2	2	2	2	17	1. husband	3	2	1	36	1. private clinic	0					0. never had sex	1	1	0	1. yes	1. alway	1. alway	2		0		2. no	2. no	2. no		7	1
796	16. PVH	1	4. Karaoke	2. No	29	7	3. Divorced	48	0	48	2	2	2	2	2	2	2	2	2	1	18	1. husband	2	2	2	4	1. private clinic	1	1. yes	0	0	0. never had sex	0. never had sex	1	1	0	1. yes	1. alway	1. alway	2		0		2. no	2. no	2. no		3	2
3564	1. PNP	19	2. Freelance	2. No	39	0	3. Divorced	60	1	36	2	2	2	1	2	2	2	2	2	2	25	1. husband	0	3	0			0					0. never had sex	1	3	3	1. yes	1. alway	1. alway	2		0		2. no	2. no	2. no		3	2
90	11. KTH	17	5. Beergarden	2. No	18	7	0. Never	11	1	3	2	2	1	2	2	2	2	2	2	2	16	2. boyfriend	0	0	0			1	1. yes	5	17	3. sometime	0. never had sex	1	1	0	1. yes	1. alway	1. alway	2		0		2. no	2. no	1. yes	5. be faithfull	10	2
1391	6. SRP	117	4. Karaoke	2. No	30	6	3. Divorced	360	0	12	2	2	2	1	2	2	2	2	2	2	17	1. husband	3	0	3	36	5. pharmacie	1	1. yes	8	24	4. never use	0. never had sex	1	1	0	2. no	0. never had sex	2. frequent	2		0		2. no	1. yes	1. yes	3. he force me not use condom	7	1
270	15. OMC	4	4. Karaoke	2. No	37	1	3. Divorced	13	0	13	2	2	2	2	2	2	2	2	2	1	23	1. husband	0	2	0			0					0. never had sex	2								0	0. never had sex	2. no	2. no	2. no		0	2
1568	6. SRP	67	4. Karaoke	2. No	25	9	0. Never	12	1	12	2	2	2	2	2	2	2	2	2	1	22	2. boyfriend	2	0	2	3	5. pharmacie	1	1. yes	8	20	4. never use	0. never had sex	2								0		2. no	2. no	1. yes	5. be faithfull	10	2
1387	6. SRP	117	4. Karaoke	2. No	22	7	0. Never	36	0	12	2	2	2	2	2	2	2	2	2	1	17	2. boyfriend	6	0	6	4	5. pharmacie	1	1. yes	2	3	4. never use	0. never had sex	1	0	0	1. yes	0. never had sex	2. frequent	2		0		2. no	2. no	1. yes	1. he didn't have a STD/HIV	3	2
521	17. PLN	7	4. Karaoke	2. No	28	9	2. Married not living together	1	0	1	2	2	2	2	2	2	2	2	2	1	17	1. husband	3	2	1	24	1. private clinic	0					4. never use	2								0		2. no	2. no	0. no had sex		5	2
1333	6. SRP	120	4. Karaoke	2. No	24	12	0. Never	24	0	12	2	2	2	2	2	2	2	2	2	1	23	2. boyfriend	0	0	0			2	1. yes	10	10	3. sometime	0. never had sex	2								1	3. sometime	2. no	2. no	1. yes	1. he didn't have a STD/HIV	4	2
1055	13. TKO	6	4. Karaoke	2. No	25	6	0. Never	58	1	3	2	2	2	2	2	2	2	2	2	1	18	2. boyfriend	0	0	0			1	1. yes	1	1	4. never use	0. never had sex	2								2		2. no	2. no	0. no had sex		96	2
2473	1. PNP	218	4. Karaoke	2. No	18	8	0. Never	5	0	5	2	2	2	2	2	2	2	2	2	1	0							0					0. never had sex	0														96	2
3535	1. PNP	13	2. Freelance	2. No	25	0	4. Living with partner	240	1	36	2	2	2	2	2	2	2	2	2	1	22	3. client	2	0	2	8	3. health center/hospital	1	1. yes	3	6	4. never use	0. never had sex	1	4	1	1. yes	1. alway	1. alway	2		1	4. never use	2. no	2. no	1. yes	5. be faithfull	7	1
1852	5. BMC	4	4. Karaoke	2. No	18	0	0. Never	216	0	1	2	2	2	1	2	2	2	2	2	2	17	2. boyfriend	0	0	0			2	1. yes	2	3	1. alway	0. never had sex	2								0		2. no	2. no	2. no		15	1
926	10. KDL	15	5. Beergarden	2. No	24	7	4. Living with partner	72	0	1	2	2	2	2	2	1	2	2	2	2	18	2. boyfriend	2	0	2	29	5. pharmacie	0					4. never use	2								0		2. no	2. no	1. yes	5. be faithfull	2	2
1847	5. BMC	4	4. Karaoke	2. No	26	2	3. Divorced	1	1	1	2	2	2	2	2	2	2	2	2	1	25	2. boyfriend	2	1	2	1	5. pharmacie	10	1. yes	5	20	4. never use	0. never had sex	2								0		2. no	2. no	0. no had sex		5	1
938	10. KDL	15	3. beer girl	2. No	35	9	3. Divorced	1	2	1	2	2	2	2	2	2	2	2	1	2	20	1. husband	0	2	0			0					0. never had sex	2								2		2. no	2. no	2. no		10	1
2113	1. PNP	566	5. Beergarden	2. No	23	8	0. Never	48	0	24	2	2	2	2	2	1	2	2	1	2	0							0																					2
1452	6. SRP	84	3. beer girl	2. No	25	3	1. Married	120	0	12	2	2	2	1	2	2	2	2	2	2	23	1. husband	0	0	0			4	2. no				4. never use	2								0		2. no	2. no	2. no		0	2
3211	5. BMC	33	4. Karaoke	2. No	29	0	3. Divorced	1	2	1	2	2	2	2	2	2	2	2	2	1	18	1. husband	0	3	0			0					0. never had sex	2								2		0. no sexual	0. no had sex	0. no had sex		96	1
1524	6. SRP	65	5. Beergarden	2. No	28	6	1. Married	8	3	8	2	2	2	2	2	2	2	2	2	1	24	1. husband	1	1	0			0					4. never use	2								0		2. no	2. no	0. no had sex		7	2
1288	6. SRP	94	4. Karaoke	2. No	33	0	1. Married	396	0	3	2	2	2	2	2	2	2	2	2	1	19	1. husband	2	2	0			0					4. never use	2								0		2. no	2. no	0. no had sex		3	1
2309	1. PNP	345	4. Karaoke	2. No	23	8	3. Divorced	2	1	1	2	2	2	2	2	2	2	2	1	2	20	1. husband	0	0	0			1	2. no				0. never had sex	2								0		0. no sexual	0. no had sex	0. no had sex		96	1
2361	1. PNP	75	4. Karaoke	2. No	25	0	1. Married	24	0	1	2	2	2	2	2	2	2	2	2	1	23	1. husband	0	1	0			0					4. never use	0														4	2
3384	8. PSN	35	4. Karaoke	2. No	18	1	0. Never	216	0	36	2	2	2	2	2	2	2	2	2	1	0							0					0. never had sex	0														96	1
1248	12. KCN	7	4. Karaoke	2. No	33	1	0. Never	396	0	24	2	2	2	2	2	2	2	2	2	1	18	2. boyfriend	0	0	0			1	2. no				0. never had sex	0														96	2
194	9. PST	6	2. Freelance	2. No	30	5	3. Divorced	2	0	2	2	2	2	1	2	2	2	2	2	2	23	1. husband	0	0	0			1	1. yes	6	6	4. never use	0. never had sex	1	3	1	1. yes	3. sometime	3. sometime	2		0		2. no	2. no	1. yes	6. condom not available	0	1
696	7. KHK	11	4. Karaoke	2. No	22	10	0. Never	1	2	1	2	2	2	2	2	2	2	2	2	1	19	2. boyfriend	1	0	1	1	5. pharmacie	1	1. yes	0	1	1. alway	0. never had sex	2								0		2. no	2. no	2. no		0	2
200	9. PST	8	4. Karaoke	2. No	18	10	2. Married not living together	1	0	1	2	2	2	2	2	2	2	2	2	1	15	1. husband	0	0	0			0					4. never use	2								0		2. no	2. no	0. no had sex		7	1
862	10. KDL	9	4. Karaoke	2. No	25	8	3. Divorced	36	0	36	2	2	2	2	2	2	2	2	2	1	22	1. husband	1	1	1	5	4. NGO clinic	0					0. never had sex	1	1	0	1. yes	0. never had sex	1. alway	2		0		2. no	2. no	2. no		5	2
1405	6. SRP	115	4. Karaoke	2. No	26	5	2. Married not living together	312	0	2	2	2	2	1	2	2	2	2	2	2	21	1. husband	5	2	3	6	5. pharmacie	0					4. never use	2								0		2. no	2. no	2. no		7	1
114	9. PST	1	1. Formerbrothel	2. No	23	5	0. Never	18	1	18	2	2	2	2	2	2	2	2	2	1	21	2. boyfriend	3	0	3	1	1. private clinic	1	1. yes	1	3	4. never use	0. never had sex	1	0	0	2. no	0. never had sex	0. never had sex	2		1	4. never use	0. no sexual	0. no had sex	2. no		96	2
3132	4. BTB	89	2. Freelance	2. No	37	7	1. Married	2	0	2	2	2	2	2	2	2	2	2	2	1	23	1. husband	0	3	0			0					4. never use	1	3	0	1. yes	1. alway	1. alway	2		0		2. no	2. no	2. no		96	1
668	7. KHK	5	4. Karaoke	2. No	27	0	0. Never	84	0	84	2	2	2	2	2	2	2	2	2	1	17	2. boyfriend	2	0	2	1	1. private clinic	1	1. yes	2	3	3. sometime	0. never had sex	1	1	1	2. no	4. never use	4. never use	2		0		2. no	2. no	0. no had sex		5	2
169	9. PST	4	4. Karaoke	2. No	26	5	1. Married	12	0	12	2	2	2	1	2	2	2	2	2	2	17	1. husband	0	0	0			0					4. never use	0														4	2
1868	5. BMC	25	4. Karaoke	2. No	27	8	1. Married	324	0	12	2	2	2	2	2	2	2	2	1	2	18	1. husband	0	2	0			0					4. never use	2								0		2. no	2. no	0. no had sex		7	1
505	17. PLN	11	4. Karaoke	2. No	18	5	0. Never	5	0	5	2	2	2	2	2	2	2	2	2	1	18	2. boyfriend	0	0	0			3	1. yes	2	10	4. never use	4. never use	2								0		2. no	2. no	1. yes	5. be faithfull	7	2
1423	6. SRP	89	5. Beergarden	2. No	36	0	1. Married	432	0	11	2	2	2	2	2	1	2	2	2	2	20	1. husband	0	4	0			0					4. never use	2								2		2. no	2. no	0. no had sex		3	1
2074	8. PSN	1	4. Karaoke	2. No	20	6	0. Never	240	0	12	2	2	2	2	2	2	2	2	2	1	19	3. client	0	0	0			1	1. yes	1	6	1. alway	0. never had sex	1	1	0	1. yes	1. alway	1. alway	1	1. alway	2		2. no	2. no	2. no		7	2
3158	4. BTB	64	2. Freelance	2. No	27	3	3. Divorced	48	1	36	2	2	2	1	2	1	2	2	2	2	23	2. boyfriend	0	0	0			5	1. yes	3	9	2. frequent	2. frequent	1	2	2	2. no	2. frequent	2. frequent	2		1	4. never use	2. no	2. no	2. no		8	2
55	11. KTH	10	4. Karaoke	2. No	24	6	0. Never	288	0	1	2	2	2	1	2	2	2	2	1	2	19	2. boyfriend	0	0	0			0					0. never had sex	0														10	2
373	18. RTK	18	4. Karaoke	2. No	25	5	1. Married	16	2	2	2	2	2	2	2	2	2	2	1	2	20	2. boyfriend	1	1	1	1	5. pharmacie	0					4. never use	1	20	3	1. yes	1. alway	1. alway	2		0		2. no	1. yes	2. no		0	1
1936	2. KPC	2	4. Karaoke	2. No	27	6	3. Divorced	24	0	24	2	2	2	2	2	2	2	2	2	1	19	1. husband	0	1	0			0					0. never had sex	2								2		2. no	2. no	2. no		96	2
2501	1. PNP	334	4. Karaoke	2. No	18	7	0. Never	2	0	2	2	2	2	2	2	2	2	2	2	1	0							0					0. never had sex	0														96	2
729	7. KHK	3	4. Karaoke	2. No	21	3	0. Never	66	0	66	2	2	2	1	2	2	2	2	2	2	18	2. boyfriend	1	0	1	2	1. private clinic	2	1. yes	1	3	1. alway	0. never had sex	1	1	1	1. yes	1. alway	1. alway	1	3. sometime	0		2. no	2. no	1. yes	5. be faithfull	15	2
842	10. KDL	11	5. Beergarden	2. No	30	9	3. Divorced	1	1	1	2	2	2	2	2	2	2	2	2	1	25	1. husband	0	1	0			0					0. never had sex	0														96	2
1912	2. KPC	8	4. Karaoke	2. No	20	6	0. Never	234	1	60	2	2	2	2	2	2	2	2	2	1	0							0					0. never had sex	0														96	1
3007	6. SRP		4. Karaoke	2. No	22	11	1. Married	2	1	1	2	2	2	1	2	2	2	2	2	2	18	1. husband	0	0	0			3	1. yes	4	12	1. alway	3. sometime	1	3	1	1. yes	1. alway	1. alway	1	1. alway	2		2. no	2. no	2. no		4	2
3459	1. PNP	1	4. Karaoke	2. No	24	12	0. Never	288	0	6	2	2	2	2	2	1	2	2	2	2	18	2. boyfriend	0	0	0			1	1. yes	5	15	1. alway	1. alway	1	3	0	1. yes	1. alway	1. alway	2		0		2. no	1. yes	2. no		5	2
1061	13. TKO	2	4. Karaoke	2. No	28	10	3. Divorced	5	0	5	2	2	2	2	2	2	2	2	2	1	15	1. husband	0	2	0			1	1. yes	0	3	4. never use	0. never had sex	1	1	0	1. yes	0. never had sex	1. alway	2		0		2. no	2. no	1. yes	5. be faithfull	15	2
785	16. PVH	1	5. Beergarden	2. No	28	12	3. Divorced	300	0	36	2	2	2	1	1	1	2	2	2	2	19	1. husband	2	1	2			1					0. never had sex	1	1	0	1. yes	0. never had sex	0. never had sex	2		0		2. no	2. no	0. no had sex		20	2
1816	5. BMC	11	4. Karaoke	2. No	30	4	3. Divorced	36	2	36	2	2	2	2	2	1	2	2	2	2	17	1. husband	2	1	1	60	5. pharmacie	4	1. yes	2	6	4. never use	0. never had sex	2								1	4. never use	2. no	2. no	2. no		7	2
1775	4. BTB	35	4. Karaoke	2. No	27	9	0. Never	324	0	5	2	2	2	2	2	2	2	2	1	2	21	2. boyfriend	1	0	1	2	5. pharmacie	1	1. yes	2	6	4. never use	0. never had sex	2								0		2. no	2. no	1. yes	5. be faithfull	7	2
1759	4. BTB	15	5. Beergarden	2. No	30	8	3. Divorced	60	0	60	2	2	2	1	2	2	2	2	2	2	25	2. boyfriend	2	0	2	1	4. NGO clinic	1	1. yes	2	3	4. never use	0. never had sex	2								2		2. no	2. no	1. yes	5. be faithfull	15	2
1523	6. SRP	65	5. Beergarden	2. No	21	10	3. Divorced	252	0	3	2	2	2	2	2	2	2	2	2	1	18	1. husband	0	1	0			0					0. never had sex	1	0	1	1. yes	1. alway	0. never had sex	2		2		2. no	2. no	1. yes	3. he force me not use condom	5	1
3137	4. BTB	89	2. Freelance	2. No	26	7	3. Divorced	308	0	6	2	2	2	1	2	2	2	2	2	2	19	2. boyfriend	0	0	0			2	1. yes	20	60	1. alway	0. never had sex	1	4	2	1. yes	1. alway	1. alway	2		0		2. no	2. no	1. yes	5. be faithfull	5	1
507	17. PLN	11	4. Karaoke	2. No	36	4	3. Divorced	11	1	11	2	2	2	2	2	2	2	2	1	2	20	1. husband	7	2	5	12	1. private clinic	0					0. never had sex	1	1	1	1. yes	1. alway	1. alway	2		0		2. no	2. no	0. no had sex		5	2
565	3. PVG	1	4. Karaoke	2. No	29	0	3. Divorced	12	0	12	2	2	2	2	2	2	2	2	2	1	23	1. husband	0	1	0			0					0. never had sex	2								0		2. no	2. no	0. no had sex		7	2
1440	6. SRP	89	4. Karaoke	2. No	19	3	2. Married not living together	7	1	7	2	2	2	2	2	2	2	2	2	1	18	1. husband	0	0	0			2	1. yes	1	1	4. never use	4. never use	1	2	1	1. yes	0. never had sex	1. alway	2		1	1. alway	2. no	2. no	1. yes		3	2
713	7. KHK	8	4. Karaoke	2. No	25	9	0. Never	5	0	5	2	2	2	1	2	2	2	2	2	2	23	2. boyfriend	0	0	0			1	1. yes	3	9	1. alway	1. alway	1	2	2	1. yes	1. alway	1. alway	1	1. alway	1	1. alway	2. no	2. no	2. no		15	2
1790	4. BTB	35	4. Karaoke	2. No	23	5	3. Divorced	276	0	6	2	2	2	1	2	2	2	2	2	2	18	2. boyfriend	0	0	0			1	1. yes	1	2	4. never use	4. never use	2								2		2. no	2. no	2. no		10	2
803	16. PVH	1	4. Karaoke	2. No	28	4		1	2	1	2	2	2	1	2	2	2	2	2	2	20	1. husband	0	1	0			0					4. never use	2								0		2. no	2. no	2. no		97	2
2285	1. PNP	307	4. Karaoke	2. No	26	7	1. Married	84	0	5	2	2	2	2	2	2	2	2	1	2	19	2. boyfriend	0	1	0			0					4. never use	1	1	0	1. yes	1. alway	1. alway	2		0		2. no	2. no	2. no		3	2
1754	4. BTB	28	4. Karaoke	2. No	25	7	3. Divorced	12	0	12	2	2	2	2	2	2	2	2	2	2	23	1. husband	0	0	0			0					0. never had sex	1	1	1	1. yes	1. alway	1. alway	1	1. alway	0		2. no	2. no	2. no		96	2
2482	1. PNP	305	4. Karaoke	2. No	36	0	3. Divorced	120	0	48	2	2	2	2	2	1	2	2	2	2	20	1. husband	3	3	2	6	1. private clinic	3	1. yes	3	20	4. never use	0. never had sex	1	10	5	1. yes	3. sometime	3. sometime	1	4. never use	0		2. no	2. no	1. yes	1. he didn't have a STD/HIV	7	2
717	7. KHK	8	4. Karaoke	2. No	25	6	1. Married	24	2	4	2	2	2	2	2	2	2	2	2	1	18	2. boyfriend	0	2	0			0					4. never use	2								0		2. no	2. no	0. no had sex		96	2
2178	1. PNP	392	5. Beergarden	2. No	19	7	0. Never	60	0	12	2	2	2	2	2	2	2	2	1	2	0							0					0. never had sex	0														96	2
3395	8. PSN	35	4. Karaoke	2. No	19	2	0. Never	228	0	36	2	2	2	2	2	2	2	2	2	1	17	2. boyfriend	0	0	0			1	1. yes	1	3	1. alway	0. never had sex	2								1	4. never use	2. no	2. no	1. yes	5. be faithfull	3	1
1949	2. KPC	14	4. Karaoke	2. No	19	0	3. Divorced	1	1	1	2	2	2	2	2	1	2	2	2	2	18	1. husband	0	0	0			3	1. yes	1	5	4. never use	0. never had sex	1	3	0	1. yes	3. sometime	3. sometime	2		1	4. never use	2. no	2. no	1. yes	3. he force me not use condom	5	2
1545	6. SRP	65	4. Karaoke	2. No	36	3	3. Divorced	24	0	24	2	2	2	1	2	2	2	2	2	2	16	1. husband	4	4	2	1	2. tradictional practition	2	1. yes	12	36	3. sometime	0. never had sex	2								2		2. no	1. yes	1. yes	5. be faithfull	4	2
700	7. KHK	8	4. Karaoke	2. No	22	0	0. Never	1	1	1	2	2	2	2	2	2	2	2	1	2	19	2. boyfriend	0	0	0			3	1. yes	2	4	2. frequent	0. never had sex	2								0		2. no	2. no	0. no had sex		15	1
607	3. PVG	9	4. Karaoke	2. No	24	10	0. Never	60	1	60	2	2	2	2	2	2	2	2	1	2	19	2. boyfriend	2	0	2	10	1. private clinic	1	1. yes	10	30	4. never use	0. never had sex	1	2	1	2. no	3. sometime	3. sometime	2		0		2. no	2. no	1. yes	5. be faithfull	7	1
100	11. KTH	12	4. Karaoke	2. No	20	6	1. Married	240	0	6	2	2	2	2	2	1	2	2	2	2	19	1. husband	0	0	0			0					3. sometime	0														4	2
2011	8. PSN	28	3. beer girl	2. No	35	3	1. Married	96	0	1	2	2	2	2	1	2	2	2	2	2	17	1. husband	4	2	2	10	5. pharmacie	0					4. never use	2								0		2. no	2. no	0. no had sex		97	1
689	7. KHK	11	4. Karaoke	2. No	34	9	1. Married	44	0	44	2	2	2	1	2	2	2	2	2	2	19	1. husband	3	1	3	3	1. private clinic	1	1. yes	1	3	1. alway	1. alway	1	1	1	1. yes	1. alway	1. alway	2		1	1. alway	2. no	2. no	2. no		10	2
1253	12. KCN	7	4. Karaoke	2. No	25	7	3. Divorced	12	0	12	2	2	2	2	2	2	2	2	2	1	18	1. husband	0	0	0			1	1. yes	5	8	1. alway	0. never had sex	1	6	2	1. yes	1. alway	1. alway	2		0		2. no	2. no	2. no		7	2
2183	1. PNP	392	1. Formerbrothel	2. No	24	6	0. Never	60	0	3	2	2	2	2	2	2	2	2	2	1	19	2. boyfriend	0	0	0			0					0. never had sex	1	1	0	1. yes	2. frequent	2. frequent	2		0		2. no	2. no	2. no		7	1
16	11. KTH	29	4. Karaoke	2. No	34	1	3. Divorced	48	1	48	2	2	2	2	2	2	2	2	2	1	23	1. husband	0	0	0			0					0. never had sex	1	2	0	1. yes	1. alway	1. alway	1	4. never use	0		2. no	2. no	1. yes	5. be faithfull	7	2
316	18. RTK	2	1. Formerbrothel	2. No	20	10	0. Never	2	0	2	2	2	2	1	2	2	2	2	1	2	17	2. boyfriend	0	0	0			0					0. never had sex	1	30	0	1. yes	1. alway	1. alway	2		0		2. no	2. no	2. no		0	2
1701	4. BTB	46	5. Beergarden	2. No	18	8	0. Never	196	0	6	2	2	2	2	2	1	2	2	2	2	16	2. boyfriend	0	0	0			1	1. yes	3	6	4. never use	0. never had sex	2								0		2. no	2. no	0. no had sex		15	1
3005	6. SRP		4. Karaoke	2. No	26	5	4. Living with partner	18	0	1	2	2	2	2	2	2	2	2	2	1	21	1. husband	0	1	0			0					4. never use	1	1	1	1. yes	1. alway	1. alway	2		1	4. never use	2. no	2. no	1. yes		7	1
435	17. PLN	3	1. Formerbrothel	2. No	24	2	3. Divorced	48	1	48	2	2	2	2	2	2	2	2	2	1	20	3. client	2	0	2	2	1. private clinic	0					0. never had sex	1	5	3	1. yes	1. alway	1. alway	1	1. alway	2		2. no	2. no	2. no		1	2
25	11. KTH	19	4. Karaoke	2. No	33	0	3. Divorced	1	0	1	2	1	2	2	2	2	2	2	2	2	15	1. husband	0	0	0			0					0. never had sex	0														96	1
2315	1. PNP	345	4. Karaoke	2. No	20	7	3. Divorced	6	1	6	2	2	2	2	2	2	2	2	2	1	17	1. husband	0	1	0			0					0. never had sex	0														15	1
142	9. PST	5	4. Karaoke	2. No	19	7	0. Never	10	2	10	2	2	2	2	2	2	2	2	2	1	18	2. boyfriend	0	0	0			1	1. yes	2	2	4. never use	0. never had sex	0														3	1
1015	14. KSP	13	4. Karaoke	2. No	25	7	0. Never	300	0	16	2	2	2	1	2	2	2	2	2	2	22	2. boyfriend	9	0	9	5	5. pharmacie	1	1. yes	4	12	4. never use	0. never had sex	2								0		2. no	2. no	0. no had sex		2	1
1714	4. BTB	46	5. Beergarden	2. No	28	9	3. Divorced	4	2	1	2	2	2	1	2	2	2	2	1	2	22	2. boyfriend	0	2	0			3	1. yes	2	6	1. alway	1. alway	1	1	1	2. no	2. frequent	2. frequent	2		0		2. no	2. no	2. no		96	2
3186	5. BMC	37	4. Karaoke	2. No	18	7	0. Never	216	1	1	2	2	2	2	2	1	2	2	2	2	16	2. boyfriend	0	0	0			3	1. yes	2	11	4. never use	0. never had sex	1	1	1	1. yes	1. alway	1. alway	2		0		2. no	2. no	2. no		5	2
1793	4. BTB	35	4. Karaoke	2. No	19	8	0. Never	228	1	18	2	2	2	1	2	2	2	2	2	2	0							0					0. never had sex	0														96	2
3139	4. BTB	89	2. Freelance	2. No	25	9	0. Never	300	0	7	2	2	2	2	2	2	2	2	2	1	22	2. boyfriend	0	0	0			1	1. yes	0	2	4. never use	0. never had sex	1	0	0	1. yes	0. never had sex	1. alway	2		0		2. no	2. no	2. no		5	1
509	17. PLN	11	4. Karaoke	2. No	29	4	3. Divorced	36	0	36	2	2	2	2	2	2	2	2	2	1	15	1. husband	1	0	1	12	1. private clinic	1	2. no				0. never had sex	2								1	4. never use	2. no	2. no	1. yes	5. be faithfull	15	2
3229	5. BMC	40	4. Karaoke	2. No	35	7	3. Divorced	2	1	2	2	2	2	2	2	2	2	2	2	1	22	1. husband	0	3	0			1	1. yes	1	2	4. never use	0. never had sex	2								2		2. no	2. no	2. no		96	2
527	3. PVG	4	4. Karaoke	2. No	18	9	0. Never	3	0	3	2	2	2	2	2	2	2	2	2	1	18	2. boyfriend	0	0	0			0					0. never had sex	0														7	2
2450	1. PNP	276	4. Karaoke	2. No	29	3	0. Never	248	0	1	2	2	2	2	2	2	2	2	2	1	18	2. boyfriend	1	0	1	72	5. pharmacie	1	1. yes	2	6	4. never use	0. never had sex	1	1	1	1. yes	1. alway	1. alway	1	1. alway	0		2. no	2. no	1. yes	5. be faithfull	20	2
2412	1. PNP	247	4. Karaoke	2. No	22	7	1. Married	120	0	3	2	2	2	2	2	2	2	2	2	1	21	1. husband	0	1	0			0					4. never use	0														7	2
3583	1. PNP	10	2. Freelance	2. No	49	10	1. Married	312	0	240	2	2	2	2	2	2	2	2	2	1	18	1. husband	2	7	0			5	1. yes	20	60	1. alway	1. alway	1	5	5	1. yes	1. alway	1. alway	1	1. alway	0		2. no	2. no	2. no		7	2
571	3. PVG	1	4. Karaoke	2. No	22	3	3. Divorced	3	1	3	2	2	2	1	2	2	2	2	1	2	18	1. husband	0	1	0			0					0. never had sex	1	2	0	1. yes	1. alway	1. alway	2		0		2. no	2. no	2. no		3	2
868	10. KDL	9	4. Karaoke	2. No	29	5	0. Never	24	0	24	2	2	2	2	2	2	2	2	1	2	25	5. other	1	0	1	8	5. pharmacie	0					0. never had sex	1	1	0	1. yes	0. never had sex	1. alway	2		0		2. no	2. no	2. no		7	1
268	15. OMC	4	4. Karaoke	2. No	28	0	3. Divorced	2	1	2	2	2	2	2	2	2	2	2	1	2	20	1. husband	5	2	3	1	3. health center/hospital	1	1. yes	1	3	4. never use	0. never had sex	1	0	0	1. yes	1. alway	1. alway	2		0		2. no	2. no	1. yes	1. he didn't have a STD/HIV	3	1
214	15. OMC	1	4. Karaoke	2. No	20	10		1	1	1	2	2	2	2	2	2	2	2	2	1	0							0					0. never had sex	0														96	1
718	7. KHK	8	4. Karaoke	2. No	20	2	0. Never	36	2	36	2	2	2	2	2	2	2	2	1	2	0							0					0. never had sex	0														96	2
151	9. PST	3	5. Beergarden	2. No	18	5	0. Never	60	0	60	2	2	2	2	2	2	2	2	2	1	17	2. boyfriend	0	0	0			1	1. yes	0	0	0. never had sex	0. never had sex	0														96	2
3001	6. SRP		4. Karaoke	2. No	32	7	1. Married	384	0	18	2	2	2	1	2	2	2	2	2	2	19	1. husband	1	1	0			0					4. never use	1	1	1	1. yes	1. alway	1. alway	2		0		2. no	2. no	2. no		7	1
1447	6. SRP	146	4. Karaoke	2. No	32	2	4. Living with partner	24	0	18	2	2	2	2	2	2	2	2	2	1	16	1. husband	1	4	1	12	1. private clinic	0					4. never use	1	1	0	1. yes	0. never had sex	0. never had sex	2		0		2. no	2. no	0. no had sex		2	2
3385	8. PSN	35	4. Karaoke	2. No	18	9	0. Never	3	1	3	2	2	2	2	2	2	2	2	2	1	0							2	2. no				0. never had sex	0														96	1
568	3. PVG	1	4. Karaoke	2. No	24	3	3. Divorced	18	1	18	2	2	2	2	2	2	2	2	1	2	18	1. husband	0	1	0			1	1. yes	1	3	4. never use	0. never had sex	1	5	2	1. yes	1. alway	1. alway	1	1. alway	0		2. no	2. no	2. no		7	2
709	7. KHK	8	4. Karaoke	2. No	20	1	0. Never	6	0	6	2	2	2	1	2	2	2	2	2	2	19	2. boyfriend	0	0	0			1	1. yes	1	3	4. never use	0. never had sex	1	0	0	1. yes	0. never had sex	0. never had sex	2		1	4. never use	2. no	2. no	1. yes	0. i want to become pregnant	15	2
2417	1. PNP	247	4. Karaoke	2. No	30	8	4. Living with partner	50	0	50	2	2	2	2	2	2	2	2	2	1	18	1. husband	0	1	0			0					4. never use	0														6	2
1203	12. KCN	3	4. Karaoke	2. No	24	9	0. Never	1	1	1	2	2	2	2	2	2	2	2	2	1	18	5. other	0	0	0			0					0. never had sex	2								2		2. no	2. no	0. no had sex		96	1
2353	1. PNP	75	4. Karaoke	2. No	25	11	3. Divorced	7	1	4	2	2	2	2	2	2	2	2	2	1	18	1. husband	1	0	1	1	3. health center/hospital	1	1. yes	2	12	2. frequent	0. never had sex	2								2		2. no	2. no	1. yes	5. be faithfull	15	2
3023	6. SRP		4. Karaoke	2. No	30	12	3. Divorced	14	0	10	2	2	2	1	2	2	2	2	2	2	18	1. husband	0	2	0			2	1. yes	0	1	4. never use	0. never had sex	1	3	0	1. yes	1. alway	1. alway	2		1	4. never use	1. yes	1. yes	1. yes	5. be faithfull	7	1
1078	13. TKO	9	4. Karaoke	2. No	25	7	3. Divorced	1	0	1	2	2	2	2	2	2	2	2	1	2	21	1. husband	0	1	0			0					0. never had sex	2								0		0. no sexual	0. no had sex	0. no had sex		96	1
652	7. KHK	11	4. Karaoke	2. No	18	8	0. Never	1	1	1	2	2	2	2	2	2	2	2	1	2	18	2. boyfriend	0	0	0			3	1. yes	0	1	4. never use	0. never had sex	1	1	1	1. yes	1. alway	1. alway	2		2		2. no	2. no	1. yes	5. be faithfull	4	1
1719	4. BTB	5	5. Beergarden	2. No	29	0	3. Divorced	1	1	1	2	2	2	2	2	2	2	2	1	2	19	1. husband	0	3	0			1	1. yes	1	3	4. never use	0. never had sex	2								1	1. alway	2. no	2. no	1. yes	5. be faithfull	96	2
754	16. PVH	5	4. Karaoke	2. No	25	0	3. Divorced	1	1	1	2	2	2	1	2	2	2	2	2	2	21	1. husband	1	1	1	1	5. pharmacie	3	1. yes	2	2	4. never use	4. never use	1	3	2	1. yes	1. alway	1. alway	1	1. alway	0		2. no	2. no	2. no		4	2
953	14. KSP	5	4. Karaoke	2. No	19	8	0. Never	217	2	217	2	2	2	2	2	2	2	2	2	1	19	2. boyfriend	0	0	0			5	1. yes	10	20	3. sometime	0. never had sex	2								1	3. sometime	2. no	2. no	1. yes	4. he offered more money	3	2
2202	1. PNP	133	4. Karaoke	2. No	26	7	0. Never	144	0	24	2	2	2	2	2	2	2	2	2	1	17	2. boyfriend	1	0	1	2	1. private clinic	2	1. yes	6	15	4. never use	0. never had sex	1	0	0	1. yes	1. alway	1. alway	2		1	4. never use	2. no	2. no	2. no		3	2
213	15. OMC	1	4. Karaoke	2. No	19	5	0. Never	12	0	12	2	2	2	2	2	2	2	2	2	1	19	3. client	0					0					0. never had sex	1	0	0	1. yes	2. frequent	2. frequent	2		0		2. no	2. no	1. yes	3. he force me not use condom	7	2
2262	1. PNP	44	4. Karaoke	2. No	28	4	3. Divorced	336	0	6	2	2	2	2	2	2	2	2	2	1	16	1. husband	0	2	0			0					4. never use	0														0	1
1678	6. SRP	6	4. Karaoke	2. No	31	4	3. Divorced	12	0	2	2	2	2	2	2	2	2	2	2	1	18	1. husband	0	1	7	24	4. NGO clinic	1	1. yes	4	4	3. sometime	0. never had sex	1	0	0	1. yes	1. alway	1. alway	1	1. alway	2		2. no	2. no	2. no		10	2
105	11. KTH	12	4. Karaoke	2. No	23	0	0. Never	276	0	3	2	2	2	1	2	2	2	2	2	2	23	2. boyfriend	0	0	0			1	1. yes	1	3	4. never use	0. never had sex	2								0		2. no	2. no	1. yes	5. be faithfull	3	1
3406	8. PSN	35	4. Karaoke	2. No	25	12	1. Married	28	0	24	2	2	2	2	2	2	2	2	2	1	18	1. husband	2	1	1	12	3. health center/hospital	0					3. sometime	2								2		2. no	2. no	2. no		96	2
1581	6. SRP	37	5. Beergarden	2. No	25	11	0. Never	300	0	1	2	2	2	2	2	1	2	2	2	2	25	3. client	0	0	0			0					1. alway	2								1	2. frequent	2. no	2. no	1. yes	3. he force me not use condom	15	2
1318	6. SRP	120	4. Karaoke	2. No	34	9	3. Divorced	60	0	36	2	2	2	2	2	2	2	2	2	1	24	1. husband	0	2	0			1	1. yes	4	12	3. sometime	4. never use	2								0		2. no	2. no	1. yes	5. be faithfull	7	1
3386	8. PSN	35	4. Karaoke	2. No	32	7	3. Divorced	384	0	12	2	2	2	2	2	2	2	2	2	1	26	1. husband	2	2	0			1	1. yes	2	3	4. never use	0. never had sex	2								2		2. no	2. no	1. yes	5. be faithfull	96	2
399	18. RTK	11	4. Karaoke	2. No	26	5	4. Living with partner	6	0	6	2	2	2	2	2	1	2	2	2	2	22	2. boyfriend	1	1	0			0					0. never had sex	2								0		2. no	2. no	2. no		4	1
2369	1. PNP	75	4. Karaoke	2. No	18	9	0. Never	6	1	5	2	2	2	2	2	2	2	2	2	1	0							1	2. no				0. never had sex	0														96	2
1413	6. SRP	144	4. Karaoke	2. No	26	5	1. Married	312	0	72	2	2	2	2	2	2	2	2	2	1	20	1. husband	2	2	0			0					4. never use	2								0		2. no	2. no	0. no had sex		7	1
3484	1. PNP	2	2. Freelance	2. No	19	0	1. Married	12	1	3	2	2	2	2	2	2	2	2	2	1	16	1. husband	0	1	0			2	1. yes	3	10	1. alway	0. never had sex	1	4	1	1. yes	1. alway	1. alway	2		0		2. no	2. no	0. no had sex		5	2
672	7. KHK	5	4. Karaoke	2. No	27	10	0. Never	36	0	36	2	2	2	1	2	2	2	2	2	2	24	2. boyfriend	0	0	0			1	1. yes	3	9	1. alway	1. alway	1	2	0	1. yes	3. sometime	3. sometime	2		1	1. alway	2. no	2. no	1. yes	2. he persuaded me not use condom	5	2
2305	1. PNP	345	4. Karaoke	2. No	29	3	1. Married	84	0	84	2	2	2	2	2	2	2	2	2	1	22	1. husband	1	1	0			0					4. never use	2								0		2. no	2. no	0. no had sex		5	2
287	15. OMC	4	4. Karaoke	2. No	27	5	3. Divorced	6	1	6	2	2	2	2	2	2	2	2	1	2	21	1. husband	0	1	0			2	1. yes	2	6	1. alway	0. never had sex	1	2	1	2. no	1. alway	1. alway	1	1. alway	1	0. never had sex	2. no	2. no	2. no		7	2
206	9. PST	8	4. Karaoke	2. No	22	12	1. Married	3	0	3	2	2	2	2	2	2	2	2	2	1	21	1. husband	0	0	0			0					4. never use	2								0		2. no	2. no	0. no had sex		15	1
1358	6. SRP	121	4. Karaoke	2. No	18	7	0. Never	216	0	4	2	2	2	2	2	2	2	2	2	1	0							0					0. never had sex	0														96	1
259	15. OMC	2	4. Karaoke	2. No	35	0	1. Married	2	1	2	2	1	2	2	2	2	2	2	2	2	16	1. husband	0					0					4. never use	2								0		2. no	2. no	2. no		0	2
1682	6. SRP	6	4. Karaoke	2. No	29	10	3. Divorced	348	0	36	2	2	2	2	2	1	2	2	2	2	18	1. husband	1	0	1	60	1. private clinic	1	1. yes	2	8	3. sometime	3. sometime	2								2		2. no	2. no	1. yes	5. be faithfull	7	2
1640	6. SRP	63	4. Karaoke	2. No	22	12	0. Never	264	0	2	2	2	2	2	2	1	2	2	2	2	20	4. abuse	2	0	2	24	1. private clinic	1	2. no				0. never had sex	1	2	0	1. yes	1. alway	1. alway	2		0		2. no	1. yes	0. no had sex		4	2
781	16. PVH	3	4. Karaoke	2. No	20	12	0. Never	4	1	4	2	2	2	2	2	1	2	2	2	2	19	5. other	0	0	0			2	1. yes	2	3	3. sometime	0. never had sex	1	1	1	2. no	3. sometime	2. frequent	2		1	4. never use	2. no	2. no	1. yes	5. be faithfull	7	2
2521	1. PNP	277	4. Karaoke	2. No	28	5	1. Married	24	0	12	2	2	2	2	2	2	2	2	1	2	20	4. abuse	1	1	1	3	1. private clinic	1	1. yes	1	3	1. alway	4. never use	2								0		2. no	2. no	2. no		7	2
2300	1. PNP	255	5. Beergarden	2. No	23	12	0. Never	84	0	36	2	2	2	2	2	2	2	2	2	1	0							0					0. never had sex	0														96	2
1437	6. SRP	89	5. Beergarden	2. No	24	5	3. Divorced	4	1	4	2	2	2	2	2	2	2	2	1	2	17	1. husband	2	1	1	1	1. private clinic	0					0. never had sex	1	1	0	1. yes	0. never had sex	1. alway	2		0		2. no	2. no	2. no		4	2
1620	6. SRP	63	4. Karaoke	2. No	20	0	1. Married	8	0	8	2	2	2	2	2	2	2	2	2	1	18	1. husband	0	0	0			0					4. never use	2								2		2. no	2. no	2. no		10	2
2352	1. PNP	75	4. Karaoke	2. No	26	0	3. Divorced	48	0	1	2	2	2	2	2	2	2	2	1	2	19	1. husband	0	1	0			0					0. never had sex	2								0		2. no	2. no	0. no had sex		96	1
1943	2. KPC	14	4. Karaoke	2. No	27	6	1. Married	91	0	1	2	2	2	2	2	2	2	2	2	1	17	1. husband	0	2	0			0					3. sometime	2								2		2. no	2. no	2. no		6	2
2181	1. PNP	392	1. Formerbrothel	2. No	20	10	4. Living with partner	240	0	2	2	2	2	1	2	2	2	2	2	2	19	2. boyfriend	0	0	0			1	1. yes	3	9	4. never use	0. never had sex	1	2	0	1. yes	0. never had sex	0. never had sex	2		0		2. no	2. no	2. no		7	2
61	11. KTH	11	4. Karaoke	2. No	25	0	3. Divorced	300	0	6	2	2	2	1	2	2	2	2	2	2	16	1. husband	0	0	0			0					0. never had sex	1	1	1	1. yes	1. alway	1. alway	2		0		2. no	2. no	2. no		5	2
800	16. PVH	1	4. Karaoke	2. No	32	2	3. Divorced	36	0	36	2	2	2	2	2	2	2	2	2	1	21	2. boyfriend	0	1	0			1	1. yes	3	10	4. never use	0. never had sex	2								0		2. no	2. no	1. yes	1. he didn't have a STD/HIV	6	1
2297	1. PNP	255	5. Beergarden	2. No	19	6	0. Never	3	0	2	2	2	2	2	2	2	2	2	2	1	0							0					0. never had sex	0														96	2
1293	6. SRP	94	4. Karaoke	2. No	40	0	3. Divorced	480	0	24	2	1	2	2	2	2	2	2	2	2	25	1. husband	0	0	0			0					0. never had sex	0														96	1
3419	8. PSN	15	4. Karaoke	2. No	21	8	0. Never	1	2	1	2	2	2	2	2	2	2	2	2	1	20	2. boyfriend	0	0	0			1	2. no				0. never had sex	1	10	2	1. yes	1. alway	1. alway	2		0		2. no	2. no	2. no		6	1
31	11. KTH	8	4. Karaoke	2. No	29	12	0. Never	36	0	36	2	2	2	1	2	2	2	2	2	2	28	2. boyfriend	1	0	1	12	5. pharmacie	1	1. yes	1	3	4. never use	0. never had sex	0															2
118	9. PST	6	4. Karaoke	2. No	27	5	3. Divorced	27	0	8	2	2	2	2	2	2	2	2	2	1	22	1. husband	0	0	0			0					0. never had sex	0														96	2
1022	14. KSP	2	4. Karaoke	2. No	27	7	3. Divorced	12	1	12	2	2	2	2	2	2	2	2	2	1	24	1. husband	0	1	0			1	1. yes	3	9	1. alway	4. never use	2								2		2. no	2. no	2. no		5	2
1339	6. SRP	120	4. Karaoke	2. No	28	8	1. Married	10	1	8	2	2	2	2	2	2	2	2	2	1	22	1. husband	0	1	0			0					4. never use	2								0		2. no	2. no	0. no had sex		7	1
3251	5. BMC	48	4. Karaoke	2. No	24	5	0. Never	68	2	68	2	2	2	2	2	2	2	2	2	1	18	2. boyfriend	3	0	3	6	3. health center/hospital	1	1. yes	3	10	4. never use	0. never had sex	2								1	4. never use	2. no	2. no	1. yes	1. he didn't have a STD/HIV	3	2
3289	2. KPC	21	4. Karaoke	2. No	36	9	3. Divorced	96	1	24	2	2	2	2	2	2	2	2	2	1	23	1. husband	0	1	0			0					0. never had sex	1	0	0	1. yes	1. alway	1. alway	1	1. alway	2		2. no	2. no	2. no		15	2
807	16. PVH	1	3. beer girl	2. No	34	6	3. Divorced	180	0	36	2	2	2	2	2	1	2	2	2	2	19	1. husband	0	1	0			1	1. yes	5	15	4. never use	4. never use	2								0		2. no	1. yes	1. yes	0. i want to become pregnant	3	2
2119	1. PNP	566	5. Beergarden	2. No	24	12	0. Never	36	0	36	2	2	2	2	2	2	2	2	2	1	22	2. boyfriend	0	0	0			1	1. yes	0	1	1. alway	0. never had sex	0														15	2
1142	13. TKO	1	4. Karaoke	2. No	23	5	4. Living with partner	36	1	36	2	2	2	2	2	2	2	2	1	2	21	2. boyfriend	0	0	0			0					0. never had sex	1	1	0	1. yes	1. alway	1. alway	2		1	1. alway	2. no	2. no	2. no		9	2
2388	1. PNP	305	4. Karaoke	2. No	31	4	3. Divorced	7	1	7	2	2	2	2	2	2	2	2	1	2	22	1. husband	0	1	0			0					0. never had sex	2								0		2. no	2. no	2. no		96	2
588	3. PVG	9	4. Karaoke	2. No	28	9	3. Divorced	24	1	24	2	2	2	2	2	2	2	2	2	1	20	1. husband	0	1	0			0					0. never had sex	1	1	1	1. yes	1. alway	1. alway	2		0		2. no	2. no	2. no		7	1
264	15. OMC	5	4. Karaoke	2. No	36	4	3. Divorced	36	0	36	2	2	2	2	2	2	2	2	1	2	19	1. husband	2	2	2	1	3. health center/hospital	1	1. yes	3	9	4. never use	0. never had sex	1	1	0	1. yes	1. alway	1. alway	2		0		2. no	2. no	1. yes	1. he didn't have a STD/HIV	7	1
927	10. KDL	15	3. beer girl	2. No	34	0	3. Divorced	408	0	2	2	2	2	2	2	2	2	2	2	1	21	1. husband	0	3	0			0					0. never had sex	2								0		2. no	2. no	2. no		7	1
511	17. PLN	7	4. Karaoke	2. No	30	0	1. Married	48	1	48	2	2	2	2	2	2	2	2	2	1	18	1. husband	4	2	2	8	1. private clinic	1	1. yes	0	0	0. never had sex	4. never use	2								0		2. no	2. no	0. no had sex		5	2
2539	1. PNP	595	4. Karaoke	2. No	34	9	1. Married	448	0	3	2	2	2	2	2	2	2	2	2	1	22	1. husband	0	0	0			0					4. never use	2								0		2. no	2. no	0. no had sex		7	2
929	10. KDL	15	4. Karaoke	2. No	28	7	1. Married	3	1	3	2	2	2	2	2	2	2	2	2	1	20	1. husband	0	0	0			0					4. never use	2								0		2. no	2. no	1. yes	5. be faithfull	15	2
3245	5. BMC	40	4. Karaoke	2. No	21	5	4. Living with partner	12	2	12	2	2	2	2	2	2	2	2	2	1	17	1. husband	0	2	0			0					4. never use	2								0		2. no	2. no	2. no		0	1
3041	6. SRP		4. Karaoke	2. No	27	0	3. Divorced	240	0	1	2	2	2	2	2	2	2	2	2	1	19	1. husband	0	3	0			3	1. yes	2	2	4. never use	0. never had sex	1	2	1	2. no	4. never use	2. frequent	2		1	4. never use	2. no	2. no	1. yes	5. be faithfull	5	1
580	3. PVG	7	5. Beergarden	2. No	19	1	0. Never	3	2	3	2	2	2	2	2	2	2	2	2	1	19	2. boyfriend	0	0	0			2	1. yes	1	3	1. alway	0. never had sex	1	2	0	1. yes	1. alway	1. alway	2		0		2. no	2. no	2. no		7	1
1454	6. SRP	84	5. Beergarden	2. No	18	4	0. Never	1	1	1	2	2	2	2	2	1	2	2	2	2	0							1	2. no				0. never had sex	0														96	1
3586	1. PNP	10	2. Freelance	2. No	26	6	1. Married	120	3	24	2	2	2	1	2	2	2	2	2	2	22	1. husband	2	1	2	1	4. NGO clinic	3	1. yes	10	20	1. alway	1. alway	1	5	2	1. yes	1. alway	1. alway	1	1. alway	1	1. alway	2. no	2. no	2. no		7	2
3337	2. KPC	39	4. Karaoke	2. No	27	2	3. Divorced	18	0	18	2	2	2	2	2	2	2	2	2	1	19	1. husband	0	1	0			1	1. yes	0	0	0. never had sex	0. never had sex	2								0		0. no sexual	0. no had sex	0. no had sex		96	1
866	10. KDL	9	3. beer girl	2. No	26	8	3. Divorced	312	0	15	2	2	2	2	2	2	2	2	1	2	20	1. husband	0	1	0			1	1. yes	20	60	4. never use	4. never use	2								1	4. never use	2. no	2. no	1. yes	5. be faithfull	7	2
983	14. KSP	13	4. Karaoke	2. No	20	4	0. Never	7	0	7	2	2	2	2	2	2	2	2	1	2	0							3	2. no				0. never had sex	0														96	2
909	10. KDL	31	3. beer girl	2. No	30	7	1. Married	60	2	12	2	2	2	2	2	2	2	2	2	1	21	1. husband	1	1	0			0					4. never use	2								0		2. no	2. no	1. yes	5. be faithfull	7	1
2007	8. PSN	28	3. beer girl	2. No	31	5	3. Divorced	120	1	4	2	2	2	2	2	2	2	2	2	1	21	1. husband	2	2	0			0					0. never had sex	2								0		0. no sexual	0. no had sex	0. no had sex		96	2
3163	4. BTB	64	2. Freelance	2. No	35	5	1. Married	420	0	60	2	2	2	2	2	2	2	2	2	1	18	1. husband	0	3	0			0					4. never use	1	0	0	1. yes	0. never had sex	1. alway	2		2		2. no	2. no	2. no		4	2
1294	6. SRP	94	4. Karaoke	2. No	37	5	1. Married	444	0	11	2	2	2	2	2	2	2	2	2	1	18	1. husband	1	5	0			0					4. never use	2								0		2. no	2. no	0. no had sex		7	1
1920	2. KPC	2	4. Karaoke	2. No	35	7	1. Married	144	0	72	2	2	1	2	2	2	2	2	2	2	17	1. husband	6	4	2	60	6. other	0					1. alway	2								2		2. no	2. no	0. no had sex		5	2
1151	13. TKO	9	4. Karaoke	2. No	24	11	0. Never	1	1	1	2	2	2	2	2	2	2	2	2	1	22	2. boyfriend	0	0	0			0					0. never had sex	2								0		0. no sexual	2. no	2. no		96	1
2108	8. PSN	43	4. Karaoke	2. No	23	11	1. Married	3	1	2	2	2	2	2	2	2	2	2	1	2	19	1. husband	1	1	0			0					4. never use	2								2		2. no	2. no	0. no had sex		6	2
1948	2. KPC	14	4. Karaoke	2. No	22	0	0. Never	3	1	3	2	2	2	2	2	2	2	2	1	2	19	2. boyfriend	0	0	0			2	1. yes	0	0	0. never had sex	0. never had sex	1	1	0	1. yes	1. alway	1. alway	1	1. alway	0		2. no	2. no	2. no		7	2
1366	6. SRP	121	4. Karaoke	2. No	29	4	1. Married	348	0	31	2	2	2	2	2	2	2	2	2	1	18	1. husband	2	2	2	12	5. pharmacie	0					4. never use	2								0		2. no	2. no	0. no had sex		10	1
2194	1. PNP	15	5. Beergarden	2. No	22	7	0. Never	60	0	60	2	2	2	2	2	2	2	2	2	1	20	2. boyfriend	0	0	0			1	1. yes	0	1	4. never use	0. never had sex	0														96	2
1012	14. KSP	13	4. Karaoke	2. No	25	3	3. Divorced	36	0	36	2	2	2	2	2	2	2	2	2	1	19	1. husband	3	3	3	1	3. health center/hospital	1	1. yes	1	2	3. sometime	0. never had sex	1	3	1	1. yes	3. sometime	3. sometime	1	4. never use	0		2. no	2. no	1. yes	4. he offered more money	6	2
2077	8. PSN	13	1. Formerbrothel	2. No	30	0	3. Divorced	32	0	32	2	2	2	2	2	2	2	2	2	1	16	3. client	2	1	1	24	2. tradictional practition	0					0. never had sex	1	0	3	1. yes	1. alway	1. alway	1	1. alway	0		2. no	2. no	2. no		1	2
2010	8. PSN	28	3. beer girl	2. No	26	5	2. Married not living together	72	0	24	2	2	2	2	2	2	2	2	2	1	20	1. husband	2	1	1	6	5. pharmacie	0					4. never use	2								0		2. no	2. no	2. no		5	2
596	3. PVG	9	4. Karaoke	2. No	23	2	0. Never	276	0	48	2	2	2	2	2	2	2	2	2	1	21	2. boyfriend	0	0	0			0					0. never had sex	1	0	0	1. yes	0. never had sex	1. alway	2		1	1. alway	2. no	2. no	2. no		7	2
[truncated: 1,152 more rows]
[truncated: 127 more columns]
